# Supplementary material for: The Conductance and Thermopower Behavior of Pendent Trans-Coordinated Palladium(II) Complexes in Single-Molecule Junctions
Source: ACS Omega. 2024 Aug 28;9(36):38303–12. doi: 10.1021/acsomega.4c06475 (PMC11391538; doi:10.1021/acsomega.4c06475)
Supplement: Supplementary file 2 — ao4c06475_si_002.cif [file ao4c06475_si_002.cif]

data_PdP_21s290
_audit_creation_date               2024-05-07
_audit_creation_method
;
Olex2 1.5
(compiled 2024.02.16 svn.r378c4104 for OlexSys, GUI svn.r6928)
;
_shelx_SHELXL_version_number       '2018/3'
_publ_section_references
;
Dolomanov, O.V., Bourhis, L.J., Gildea, R.J, Howard, J.A.K. & Puschmann, H.
 (2009), J. Appl. Cryst. 42, 339-341.

Krause, L., Herbst-Irmer, R., Sheldrick G.M. & Stalke D. (2015). 
 J. Appl.Cryst. 48, 3-10. 

Sheldrick, G.M. (2015a). Acta Cryst. A71, 3-8.

Sheldrick, G.M. (2015b). Acta Cryst. C71, 3-8.
;
_chemical_name_common              ?
_chemical_name_systematic          ?
_chemical_formula_moiety          
 '0.96(C34 H40 Cl2 N2 O2 Pd S2), 0.04(C32 H34 Br2 I2 N2 O2 Pd), C H2 Cl2'
_chemical_formula_sum             
 'C34.93 H41.78 Br0.08 Cl3.93 I0.07 N2 O2 Pd S1.92'
_chemical_formula_weight           844.27
_chemical_melting_point            ?
loop_
  _atom_type_symbol
  _atom_type_description
  _atom_type_scat_dispersion_real
  _atom_type_scat_dispersion_imag
  _atom_type_scat_source
 'C' 'C' 0.0033 0.0016 'International Tables Vol C Tables 4.2.6.8 and 6.1.1.4'
 'H' 'H' 0.0000 0.0000 'International Tables Vol C Tables 4.2.6.8 and 6.1.1.4'
 'Br' 'Br' -0.2901 2.4595
 'International Tables Vol C Tables 4.2.6.8 and 6.1.1.4'
 'Cl' 'Cl' 0.1484 0.1585 'International Tables Vol C Tables 4.2.6.8 and 6.1.1.4'
 'I' 'I' -0.4742 1.8119 'International Tables Vol C Tables 4.2.6.8 and 6.1.1.4'
 'N' 'N' 0.0061 0.0033 'International Tables Vol C Tables 4.2.6.8 and 6.1.1.4'
 'O' 'O' 0.0106 0.0060 'International Tables Vol C Tables 4.2.6.8 and 6.1.1.4'
 'Pd' 'Pd' -0.9988 1.0072
 'International Tables Vol C Tables 4.2.6.8 and 6.1.1.4'
 'S' 'S' 0.1246 0.1234 'International Tables Vol C Tables 4.2.6.8 and 6.1.1.4'

_shelx_space_group_comment
;
The symmetry employed for this shelxl refinement is uniquely defined
by the following loop, which should always be used as a source of
symmetry information in preference to the above space-group names.
They are only intended as comments.
;
_space_group_crystal_system        'monoclinic'
_space_group_IT_number             15
_space_group_name_H-M_alt          'C 1 2/c 1'
_space_group_name_Hall             '-C 2yc'
loop_
  _space_group_symop_operation_xyz
 'x, y, z'
 '-x, y, -z+1/2'
 'x+1/2, y+1/2, z'
 '-x+1/2, y+1/2, -z+1/2'
 '-x, -y, -z'
 'x, -y, z-1/2'
 '-x+1/2, -y+1/2, -z'
 'x+1/2, -y+1/2, z-1/2'

_cell_length_a                     15.0954(11)
_cell_length_b                     21.8752(16)
_cell_length_c                     11.5083(8)
_cell_angle_alpha                  90
_cell_angle_beta                   105.910(3)
_cell_angle_gamma                  90
_cell_volume                       3654.6(5)
_cell_formula_units_Z              4
_cell_measurement_reflns_used      9716
_cell_measurement_temperature      150
_cell_measurement_theta_max        36.25
_cell_measurement_theta_min        2.62
_shelx_estimated_absorpt_T_max     0.919
_shelx_estimated_absorpt_T_min     0.681
_exptl_absorpt_coefficient_mu      1.085
_exptl_absorpt_correction_T_max    0.9720
_exptl_absorpt_correction_T_min    0.7934
_exptl_absorpt_correction_type     numerical
_exptl_absorpt_process_details
;
SADABS-2016/2 (Krause et al., 2015) was used for absorption correction.
wR2(int) was 0.1422 before and 0.0529 after correction.
The Ratio of minimum to maximum transmission is 0.8163.
The \l/2 correction factor is Not present.
;
_exptl_absorpt_special_details     ?
_exptl_crystal_colour              yellow
_exptl_crystal_colour_primary      yellow
_exptl_crystal_density_diffrn      1.534
_exptl_crystal_density_meas        ?
_exptl_crystal_density_method      ?
_exptl_crystal_description         needle
_exptl_crystal_F_000               1726
loop_
  _exptl_crystal_face_index_h
  _exptl_crystal_face_index_k
  _exptl_crystal_face_index_l
  _exptl_crystal_face_perp_dist
 -1.00 -1.00 0.00 0.0050
 -2.00 -1.00 0.00 0.0100
 2.00 1.00 0.00 0.0390
 1.00 0.00 -2.00 0.1540
 -1.00 0.00 2.00 0.1870
 1.00 -2.00 2.00 0.1460
 0.00 1.00 0.00 0.0440
 -1.00 2.00 0.00 0.0350
 1.00 -2.00 0.00 0.0210

_exptl_crystal_size_max            0.383
_exptl_crystal_size_mid            0.084
_exptl_crystal_size_min            0.079
_exptl_special_details
;
 Data were collected in shutterless mode. Full sphere of reciprocal 
space was nominally covered by 4 runs of 350 narrow-frame \w-scans (scan 
width 0.5\%, 15s exposure), every run at a different \f angle.
One run of 358 \f-scans (scan width 1\%, 1s exposure) were used for 
scaling overflowing intensities. Crystal to detector distance 3.50 cm.
;
_exptl_transmission_factor_max     ?
_exptl_transmission_factor_min     ?
_diffrn_reflns_av_R_equivalents    0.0365
_diffrn_reflns_av_unetI/netI       0.0242
_diffrn_reflns_Laue_measured_fraction_full  0.995
_diffrn_reflns_Laue_measured_fraction_max  0.997
_diffrn_reflns_limit_h_max         23
_diffrn_reflns_limit_h_min         -24
_diffrn_reflns_limit_k_max         35
_diffrn_reflns_limit_k_min         -35
_diffrn_reflns_limit_l_max         18
_diffrn_reflns_limit_l_min         -18
_diffrn_reflns_number              57944
_diffrn_reflns_point_group_measured_fraction_full  0.995
_diffrn_reflns_point_group_measured_fraction_max  0.997
_diffrn_reflns_theta_full          25.242
_diffrn_reflns_theta_max           34.971
_diffrn_reflns_theta_min           2.192
_diffrn_ambient_temperature        150.00
_diffrn_detector_area_resol_mean   54.4
_diffrn_detector_type              'CPA sensor'
_diffrn_measured_fraction_theta_full  0.995
_diffrn_measured_fraction_theta_max  0.997
_diffrn_measurement_device         '3-circle diffractometer'
_diffrn_measurement_device_type    'Bruker D8 Venture'
_diffrn_measurement_method         '\w- and \f-scan'
_diffrn_radiation_type             MoK\a
_diffrn_radiation_wavelength       0.71073
_diffrn_source                     ?
_reflns_Friedel_coverage           0.000
_reflns_Friedel_fraction_full      .
_reflns_Friedel_fraction_max       .
_reflns_number_gt                  7098
_reflns_number_total               8028
_reflns_special_details
;
 Reflections were merged by SHELXL according to the crystal
 class for the calculation of statistics and refinement.
 
 _reflns_Friedel_fraction is defined as the number of unique
 Friedel pairs measured divided by the number that would be
 possible theoretically, ignoring centric projections and
 systematic absences.
;
_reflns_threshold_expression       'I > 2\s(I)'
_computing_bruker_data_scaling     'SADABS V2012/1 (Bruker AXS Inc.)'
_computing_cell_refinement         'SAINT v8.40A (Bruker AXS, 2019)'
_computing_data_collection         'APEX3 v.2017.3_0 (Bruker AXS, 2017)'
_computing_data_reduction          'SAINT v8.40A (Bruker AXS, 2019)'
_computing_molecular_graphics      'Olex2 1.5 (Dolomanov et al., 2009)'
_computing_publication_material    'Olex2 1.5 (Dolomanov et al., 2009)'
_computing_structure_refinement    'SHELXL 2018/3 (Sheldrick, 2015b)'
_computing_structure_solution      'SHELXT 2018/2 (Sheldrick, 2015a)'
_refine_diff_density_max           0.923
_refine_diff_density_min           -0.993
_refine_diff_density_rms           0.085
_refine_ls_extinction_coef         .
_refine_ls_extinction_method       none
_refine_ls_goodness_of_fit_ref     1.056
_refine_ls_hydrogen_treatment      constr
_refine_ls_matrix_type             full
_refine_ls_number_parameters       255
_refine_ls_number_reflns           8028
_refine_ls_number_restraints       81
_refine_ls_R_factor_all            0.0446
_refine_ls_R_factor_gt             0.0375
_refine_ls_restrained_S_all        1.087
_refine_ls_shift/su_max            0.006
_refine_ls_shift/su_mean           0.000
_refine_ls_structure_factor_coef   Fsqd
_refine_ls_weighting_details      
 'w=1/[\s^2^(Fo^2^)+(0.0369P)^2^+6.9307P] where P=(Fo^2^+2Fc^2^)/3'
_refine_ls_weighting_scheme        calc
_refine_ls_wR_factor_gt            0.0892
_refine_ls_wR_factor_ref           0.0927
_refine_special_details            
; The SC(7)H~3~ substituent at C(9) is replaced by 3.85% with Br atom. 
The Cl(1) ligand is replaced by 3.66% with I atom. 
In the n-hexyl chain, atoms C(1) to C(4) with their hydrogens are 
disordered between positions A, B and C with the occupancies of 0.45, 
0.4 and 0.15, respectively. Atom C(5) is disordered between positions 
A and B with occupancies 0.6 and 0.4. C---C bond distances in the 
chain are restrained to similarity.
In the dichloromethane molecule of crystallisation, Cl(2) lies on a 
twofold axis, Cl(3) and C(18)H~2~ group are disordered between two 
positions related by this axis. 
;
_olex2_refinement_description
;
1. Fixed Uiso
 At 1.2 times of:
  All C(H) groups, All C(H,H) groups
 At 1.5 times of:
  All C(H,H,H) groups, All C(H,H,H,H,H,H) groups
2. Restrained distances
 O-C1A \\sim O-C1B \\sim O-C1C
 with sigma of 0.01
 C2B-C1B \\sim C2A-C1A \\sim C2C-C1C \\sim C3C-C2C \\sim C3B-C2B \\sim C3A-C2A
\\sim C4A-C3A \\sim C4C-C3C
 \\sim C5A-C4C \\sim C5A-C4A \\sim C5B-C4B \\sim C6-C5A \\sim C6-C5B \\sim
C4B-C3B
 with sigma of 0.006
3. Uiso/Uaniso restraints and constraints
Uiso(C4A) = Uiso(C4C)
Uiso(C1B) = Uiso(C1A)
Uiso(C2B) = Uiso(C2C)
Uiso(C3A) = Uiso(C3C)
Uanis(Br) = Uanis(S)
4. Others
 Sof(I)=1-FVAR(1)
 Sof(Cl1)=Sof(C7)=Sof(H7A)=Sof(H7B)=Sof(H7C)=FVAR(1)
 Sof(Br)=1-FVAR(2)
 Sof(S)=FVAR(2)
 Fixed Sof: H6AA(0.6) H6AB(0.6) H6AC(0.6) H6BD(0.4) H6BE(0.4) H6BF(0.4)
 C1A(0.45) H1AA(0.45) H1AB(0.45) C2A(0.45) H2AA(0.45) H2AB(0.45) C3A(0.45)
 H3AA(0.45) H3AB(0.45) C4A(0.45) H4AA(0.45) H4AB(0.45) C5A(0.6) H5AA(0.6)
 H5AB(0.6) C1B(0.4) H1BA(0.4) H1BB(0.4) C2B(0.4) H2BA(0.4) H2BB(0.4) C3B(0.4)
 H3BA(0.4) H3BB(0.4) C4B(0.4) H4BA(0.4) H4BB(0.4) C5B(0.4) H5BA(0.4) H5BB(0.4)
 C1C(0.15) H1CA(0.15) H1CB(0.15) C2C(0.15) H2CA(0.15) H2CB(0.15) C3C(0.15)
 H3CA(0.15) H3CB(0.15) C4C(0.15) H4CA(0.15) H4CB(0.15) Cl3(0.5) C18(0.5)
 H18A(0.5) H18B(0.5)
5.a Riding coordinates:
 C1A(H1AA,H1AB), C2A(H2AA,H2AB), C3A(H3AA,H3AB), C4A(H4AA,H4AB), C5A(H5AA,
 H5AB), C1B(H1BA,H1BB), C2B(H2BA,H2BB), C3B(H3BA,H3BB), C4B(H4BA,H4BB),
 C5B(H5BA,H5BB), C1C(H1CA,H1CB), C2C(H2CA,H2CB), C3C(H3CA,H3CB), C4C(H4CA,H4CB),
  C18(H18A,H18B)
5.b Me refined with riding coordinates:
 C6(H6AA,H6AB,H6AC), C6(H6BD,H6BE,H6BF)
5.c Aromatic/amide H refined with riding coordinates:
 C8(H8), C10(H10), C11(H11), C16(H16)
5.d Idealised Me refined as rotating group:
 C7(H7A,H7B,H7C)
;
_atom_sites_solution_hydrogens     mixed
_atom_sites_solution_primary       dual
_atom_sites_solution_secondary     difmap
loop_
  _atom_site_label
  _atom_site_type_symbol
  _atom_site_fract_x
  _atom_site_fract_y
  _atom_site_fract_z
  _atom_site_U_iso_or_equiv
  _atom_site_adp_type
  _atom_site_occupancy
  _atom_site_site_symmetry_order
  _atom_site_calc_flag
  _atom_site_refinement_flags_posn
  _atom_site_refinement_flags_adp
  _atom_site_refinement_flags_occupancy
  _atom_site_disorder_assembly
  _atom_site_disorder_group
 I I 0.6469(11) 0.6160(5) 0.6926(11) 0.0252(17) Uani 0.0366(11) 1 d . . P A 2
 Br Br 0.2956(5) 0.7531(3) 0.3456(6) 0.03188(11) Uani 0.0385(11) 1 d . . P B 2
 Pd Pd 0.500000 0.61871(2) 0.750000 0.01861(4) Uani 1 2 d S T P . .
 Cl1 Cl 0.63234(15) 0.62081(9) 0.68794(17) 0.0359(4) Uani 0.9634(11) 1 d . . P A
 1
 S S 0.27688(5) 0.73512(3) 0.32213(6) 0.03188(11) Uani 0.9615(11) 1 d . . P A 1
 O O 0.45141(10) 0.23614(6) 0.64030(12) 0.0318(3) Uani 1 1 d D . . . .
 N N 0.41949(9) 0.61757(6) 0.57704(11) 0.0203(2) Uani 1 1 d . . . . .
 C6 C 0.3365(2) -0.03667(12) 0.4260(3) 0.0637(8) Uani 1 1 d D . . . .
 H6AA H 0.303814 -0.050538 0.344595 0.096 Uiso 0.6 1 calc R U P C 1
 H6AB H 0.402607 -0.044483 0.440735 0.096 Uiso 0.6 1 calc R U P C 1
 H6AC H 0.313417 -0.058892 0.485666 0.096 Uiso 0.6 1 calc R U P C 1
 H6BD H 0.382349 -0.057400 0.393956 0.096 Uiso 0.4 1 calc R U P D 2
 H6BE H 0.323502 -0.061638 0.490109 0.096 Uiso 0.4 1 calc R U P D 2
 H6BF H 0.279696 -0.030814 0.360995 0.096 Uiso 0.4 1 calc R U P D 2
 C8 C 0.38643(11) 0.66971(7) 0.51898(14) 0.0234(3) Uani 1 1 d . . . . .
 H8 H 0.402972 0.707540 0.559697 0.028 Uiso 1 1 calc R U . . .
 C9 C 0.32892(11) 0.67023(7) 0.40154(14) 0.0232(3) Uani 1 1 d . . . . .
 C10 C 0.30806(12) 0.61421(8) 0.34169(14) 0.0268(3) Uani 1 1 d . . . . .
 H10 H 0.270895 0.613033 0.260424 0.032 Uiso 1 1 calc R U . . .
 C11 C 0.34147(11) 0.56085(8) 0.40074(14) 0.0247(3) Uani 1 1 d . . . . .
 H11 H 0.327440 0.522632 0.360704 0.030 Uiso 1 1 calc R U . . .
 C12 C 0.39632(10) 0.56335(7) 0.52031(13) 0.0202(2) Uani 1 1 d . . . . .
 C13 C 0.42671(11) 0.50861(7) 0.58489(13) 0.0226(3) Uani 1 1 d . . . . .
 C14 C 0.44532(11) 0.45918(7) 0.63047(13) 0.0222(3) Uani 1 1 d . . . . .
 C15 C 0.47180(10) 0.40241(7) 0.68999(13) 0.0201(2) Uani 1 1 d . . . . .
 C16 C 0.44388(11) 0.34703(7) 0.63081(13) 0.0221(3) Uani 1 1 d . . . . .
 H16 H 0.405589 0.346933 0.550098 0.027 Uiso 1 1 calc R U . . .
 C17 C 0.47191(11) 0.29246(7) 0.68955(14) 0.0227(3) Uani 1 1 d . . . . .
 C1A C 0.3791(4) 0.23380(19) 0.5290(4) 0.0238(6) Uiso 0.45 1 d D . P E 1
 H1AA H 0.394992 0.258150 0.467181 0.029 Uiso 0.45 1 d R U P E 1
 H1AB H 0.322002 0.249340 0.540791 0.029 Uiso 0.45 1 d R U P E 1
 C2A C 0.3682(4) 0.16710(18) 0.4928(4) 0.0318(10) Uiso 0.45 1 d D . P E 1
 H2AA H 0.422107 0.155079 0.468004 0.038 Uiso 0.45 1 d R U P E 1
 H2AB H 0.315367 0.163518 0.422604 0.038 Uiso 0.45 1 d R U P E 1
 C3A C 0.3569(5) 0.12134(19) 0.5885(5) 0.0399(13) Uiso 0.45 1 d D . P E 1
 H3AA H 0.402005 0.130981 0.664154 0.048 Uiso 0.45 1 d R U P E 1
 H3AB H 0.296435 0.127781 0.600354 0.048 Uiso 0.45 1 d R U P E 1
 C4A C 0.3708(4) 0.0538(2) 0.5628(4) 0.0385(11) Uiso 0.45 1 d D . P E 1
 H4AA H 0.436060 0.048598 0.570971 0.046 Uiso 0.45 1 d R U P E 1
 H4AB H 0.353130 0.028748 0.622231 0.046 Uiso 0.45 1 d R U P E 1
 C5A C 0.3208(3) 0.03074(14) 0.4369(4) 0.0461(9) Uani 0.6 1 d D . P E 1
 H5AA H 0.255099 0.038655 0.416863 0.055 Uiso 0.6 1 d R U P E 1
 H5AB H 0.345409 0.052615 0.379333 0.055 Uiso 0.6 1 d R U P E 1
 C7 C 0.33521(15) 0.79767(9) 0.4105(2) 0.0358(4) Uani 0.9634(11) 1 d . . P A 1
 H7A H 0.309412 0.836254 0.372681 0.054 Uiso 0.9634(11) 1 calc R U P A 1
 H7B H 0.400960 0.795809 0.415126 0.054 Uiso 0.9634(11) 1 calc R U P A 1
 H7C H 0.327267 0.795253 0.492045 0.054 Uiso 0.9634(11) 1 calc R U P A 1
 C1B C 0.3970(3) 0.23095(19) 0.5182(4) 0.0238(6) Uiso 0.4 1 d D . P E 2
 H1BA H 0.426101 0.252347 0.464621 0.029 Uiso 0.4 1 d R U P E 2
 H1BB H 0.336181 0.248067 0.508771 0.029 Uiso 0.4 1 d R U P E 2
 C2B C 0.3902(4) 0.16265(19) 0.4905(4) 0.0268(9) Uiso 0.4 1 d D . P E 2
 H2BA H 0.451759 0.145828 0.504777 0.032 Uiso 0.4 1 d R U P E 2
 H2BB H 0.357949 0.156308 0.406058 0.032 Uiso 0.4 1 d R U P E 2
 C3B C 0.3405(4) 0.1293(2) 0.5719(5) 0.0310(11) Uiso 0.4 1 d D . P E 2
 H3BA H 0.379722 0.128557 0.654207 0.037 Uiso 0.4 1 d R U P E 2
 H3BB H 0.285762 0.152608 0.571887 0.037 Uiso 0.4 1 d R U P E 2
 C4B C 0.3110(5) 0.0644(2) 0.5319(7) 0.0450(14) Uani 0.4 1 d D . P E 2
 H4BA H 0.251264 0.066057 0.472749 0.054 Uiso 0.4 1 d R U P E 2
 H4BB H 0.302954 0.042647 0.601679 0.054 Uiso 0.4 1 d R U P E 2
 C5B C 0.3745(5) 0.0264(2) 0.4782(8) 0.0608(19) Uani 0.4 1 d D . P E 2
 H5BA H 0.431695 0.019778 0.540588 0.073 Uiso 0.4 1 d R U P E 2
 H5BB H 0.388955 0.050058 0.414528 0.073 Uiso 0.4 1 d R U P E 2
 C1C C 0.3639(6) 0.2305(4) 0.5464(10) 0.024(3) Uiso 0.15 1 d D . P E 3
 H1CA H 0.319116 0.256577 0.568436 0.029 Uiso 0.15 1 d R U P E 3
 H1CB H 0.372076 0.245707 0.470926 0.029 Uiso 0.15 1 d R U P E 3
 C2C C 0.3229(7) 0.1665(4) 0.5271(11) 0.0268(9) Uiso 0.15 1 d D . P E 3
 H2CA H 0.290555 0.159078 0.587869 0.032 Uiso 0.15 1 d R U P E 3
 H2CB H 0.276745 0.166598 0.449479 0.032 Uiso 0.15 1 d R U P E 3
 C3C C 0.3908(9) 0.1150(5) 0.5293(14) 0.0399(13) Uiso 0.15 1 d D . P E 3
 H3CA H 0.450277 0.125916 0.583053 0.048 Uiso 0.15 1 d R U P E 3
 H3CB H 0.395897 0.111386 0.447413 0.048 Uiso 0.15 1 d R U P E 3
 C4C C 0.3458(16) 0.0566(7) 0.5579(18) 0.0385(11) Uiso 0.15 1 d D . P E 3
 H4CA H 0.290581 0.064483 0.586171 0.046 Uiso 0.15 1 d R U P E 3
 H4CB H 0.390321 0.031683 0.618691 0.046 Uiso 0.15 1 d R U P E 3
 Cl2 Cl 0.500000 0.78613(6) 0.750000 0.0941(5) Uani 1 2 d S T P . .
 Cl3 Cl 0.53004(19) 0.91438(10) 0.7915(2) 0.1009(8) Uani 0.5 1 d . . P F -1
 C18 C 0.4577(4) 0.8577(3) 0.7084(6) 0.0581(13) Uani 0.5 1 d . . P F -1
 H18A H 0.397060 0.861508 0.721207 0.070 Uiso 0.5 1 d R U P F -1
 H18B H 0.451340 0.863628 0.622987 0.070 Uiso 0.5 1 d R U P F -1

loop_
  _atom_site_aniso_label
  _atom_site_aniso_U_11
  _atom_site_aniso_U_22
  _atom_site_aniso_U_33
  _atom_site_aniso_U_23
  _atom_site_aniso_U_13
  _atom_site_aniso_U_12
 I 0.028(5) 0.026(2) 0.022(2) -0.0079(17) 0.006(2) -0.003(2)
 Br 0.0339(3) 0.0279(3) 0.0263(2) 0.0077(2) -0.00444(19) 0.0038(2)
 Pd 0.01980(7) 0.01977(7) 0.01370(6) 0.000 0.00026(5) 0.000
 Cl1 0.0237(5) 0.0635(9) 0.0195(3) 0.0032(3) 0.0043(3) -0.0024(4)
 S 0.0339(3) 0.0279(3) 0.0263(2) 0.0077(2) -0.00444(19) 0.0038(2)
 O 0.0393(7) 0.0205(5) 0.0273(6) -0.0044(4) -0.0047(5) 0.0013(5)
 N 0.0207(5) 0.0216(5) 0.0166(5) 0.0015(4) 0.0020(4) 0.0012(4)
 C6 0.0668(18) 0.0426(14) 0.085(2) -0.0125(14) 0.0256(17) -0.0084(13)
 C8 0.0257(7) 0.0228(6) 0.0193(6) 0.0023(5) 0.0018(5) 0.0017(5)
 C9 0.0222(6) 0.0254(7) 0.0191(6) 0.0046(5) 0.0010(5) 0.0026(5)
 C10 0.0268(7) 0.0313(8) 0.0177(6) 0.0031(5) -0.0013(5) 0.0008(6)
 C11 0.0266(7) 0.0257(7) 0.0177(6) 0.0006(5) -0.0010(5) -0.0006(5)
 C12 0.0201(6) 0.0229(6) 0.0159(5) 0.0016(5) 0.0022(4) 0.0010(5)
 C13 0.0246(7) 0.0232(6) 0.0182(6) 0.0005(5) 0.0030(5) 0.0003(5)
 C14 0.0242(6) 0.0236(6) 0.0176(6) -0.0006(5) 0.0040(5) 0.0001(5)
 C15 0.0223(6) 0.0200(6) 0.0177(5) 0.0008(5) 0.0046(5) 0.0005(5)
 C16 0.0245(7) 0.0224(6) 0.0175(5) -0.0010(5) 0.0027(5) 0.0008(5)
 C17 0.0254(7) 0.0201(6) 0.0204(6) -0.0016(5) 0.0025(5) -0.0003(5)
 C5A 0.041(2) 0.0338(17) 0.057(2) 0.0014(16) 0.0027(17) -0.0027(15)
 C7 0.0387(10) 0.0262(8) 0.0390(10) 0.0021(7) 0.0049(8) 0.0042(7)
 C4B 0.045(3) 0.034(3) 0.056(4) -0.008(2) 0.014(3) -0.017(2)
 C5B 0.045(4) 0.045(3) 0.097(6) 0.000(4) 0.029(4) -0.003(3)
 Cl2 0.1107(11) 0.0612(7) 0.0786(9) 0.000 -0.0276(8) 0.000
 Cl3 0.138(2) 0.0837(13) 0.0881(15) -0.0289(10) 0.0437(14) -0.0504(14)
 C18 0.056(3) 0.060(3) 0.055(3) -0.005(3) 0.010(2) 0.002(3)

_geom_special_details
;
 All esds (except the esd in the dihedral angle between two l.s. planes)
 are estimated using the full covariance matrix.  The cell esds are taken
 into account individually in the estimation of esds in distances, angles
 and torsion angles; correlations between esds in cell parameters are only
 used when they are defined by crystal symmetry.  An approximate (isotropic)
 treatment of cell esds is used for estimating esds involving l.s. planes.
;
loop_
  _geom_bond_atom_site_label_1
  _geom_bond_atom_site_label_2
  _geom_bond_distance
  _geom_bond_site_symmetry_2
  _geom_bond_publ_flag
 I Pd 2.482(16) . ?
 Br C9 1.943(6) . ?
 Pd Cl1 2.299(2) 2_656 ?
 Pd Cl1 2.299(2) . ?
 Pd N 2.0282(12) . ?
 Pd N 2.0282(12) 2_656 ?
 S C9 1.7532(16) . ?
 S C7 1.786(2) . ?
 O C17 1.3560(19) . ?
 O C1A 1.438(4) . ?
 O C1B 1.424(4) . ?
 O C1C 1.464(7) . ?
 N C8 1.3467(19) . ?
 N C12 1.353(2) . ?
 C6 H6AA 0.9800 . ?
 C6 H6AB 0.9800 . ?
 C6 H6AC 0.9800 . ?
 C6 H6BD 0.9800 . ?
 C6 H6BE 0.9800 . ?
 C6 H6BF 0.9800 . ?
 C6 C5A 1.504(3) . ?
 C6 C5B 1.550(4) . ?
 C8 H8 0.9500 . ?
 C8 C9 1.392(2) . ?
 C9 C10 1.399(2) . ?
 C10 H10 0.9500 . ?
 C10 C11 1.375(2) . ?
 C11 H11 0.9500 . ?
 C11 C12 1.399(2) . ?
 C12 C13 1.418(2) . ?
 C13 C14 1.201(2) . ?
 C14 C15 1.422(2) . ?
 C15 C15 1.410(3) 2_656 ?
 C15 C16 1.397(2) . ?
 C16 H16 0.9500 . ?
 C16 C17 1.380(2) . ?
 C17 C17 1.417(3) 2_656 ?
 C1A H1AA 0.9700 . ?
 C1A H1AB 0.9703 . ?
 C1A C2A 1.514(4) . ?
 C2A H2AA 0.9698 . ?
 C2A H2AB 0.9698 . ?
 C2A C3A 1.532(4) . ?
 C3A H3AA 0.9703 . ?
 C3A H3AB 0.9696 . ?
 C3A C4A 1.533(4) . ?
 C4A H4AA 0.9697 . ?
 C4A H4AB 0.9697 . ?
 C4A C5A 1.524(4) . ?
 C5A H5AA 0.9698 . ?
 C5A H5AB 0.9702 . ?
 C7 H7A 0.9800 . ?
 C7 H7B 0.9800 . ?
 C7 H7C 0.9800 . ?
 C1B H1BA 0.9701 . ?
 C1B H1BB 0.9699 . ?
 C1B C2B 1.525(4) . ?
 C2B H2BA 0.9700 . ?
 C2B H2BB 0.9701 . ?
 C2B C3B 1.537(4) . ?
 C3B H3BA 0.9696 . ?
 C3B H3BB 0.9704 . ?
 C3B C4B 1.520(4) . ?
 C4B H4BA 0.9700 . ?
 C4B H4BB 0.9700 . ?
 C4B C5B 1.523(4) . ?
 C5B H5BA 0.9700 . ?
 C5B H5BB 0.9702 . ?
 C1C H1CA 0.9700 . ?
 C1C H1CB 0.9693 . ?
 C1C C2C 1.522(5) . ?
 C2C H2CA 0.9703 . ?
 C2C H2CB 0.9701 . ?
 C2C C3C 1.519(5) . ?
 C3C H3CA 0.9701 . ?
 C3C H3CB 0.9699 . ?
 C3C C4C 1.524(5) . ?
 C4C H4CA 0.9899 . ?
 C4C H4CB 0.9901 . ?
 Cl2 C18 1.708(6) . ?
 Cl3 C18 1.753(6) . ?
 C18 H18A 0.9702 . ?
 C18 H18B 0.9698 . ?

loop_
  _geom_angle_atom_site_label_1
  _geom_angle_atom_site_label_2
  _geom_angle_atom_site_label_3
  _geom_angle
  _geom_angle_site_symmetry_1
  _geom_angle_site_symmetry_3
  _geom_angle_publ_flag
 I Pd I 177.3(5) 2_656 . ?
 Cl1 Pd I 3.6(4) 2_656 2_656 ?
 Cl1 Pd I 177.4(4) . 2_656 ?
 Cl1 Pd Cl1 177.70(9) . 2_656 ?
 N Pd I 94.4(3) 2_656 2_656 ?
 N Pd I 85.5(3) 2_656 . ?
 N Pd I 85.5(3) . 2_656 ?
 N Pd I 94.4(3) . . ?
 N Pd Cl1 88.11(6) 2_656 . ?
 N Pd Cl1 88.12(6) . 2_656 ?
 N Pd Cl1 91.91(6) 2_656 2_656 ?
 N Pd Cl1 91.91(6) . . ?
 N Pd N 178.60(7) . 2_656 ?
 C9 S C7 104.06(9) . . ?
 C17 O C1A 115.79(19) . . ?
 C17 O C1B 119.2(2) . . ?
 C17 O C1C 116.2(4) . . ?
 C8 N Pd 121.16(11) . . ?
 C8 N C12 119.44(13) . . ?
 C12 N Pd 119.37(10) . . ?
 H6AA C6 H6AB 109.5 . . ?
 H6AA C6 H6AC 109.5 . . ?
 H6AB C6 H6AC 109.5 . . ?
 H6BD C6 H6BE 109.5 . . ?
 H6BD C6 H6BF 109.5 . . ?
 H6BE C6 H6BF 109.5 . . ?
 C5A C6 H6AA 109.5 . . ?
 C5A C6 H6AB 109.5 . . ?
 C5A C6 H6AC 109.5 . . ?
 C5B C6 H6BD 109.5 . . ?
 C5B C6 H6BE 109.5 . . ?
 C5B C6 H6BF 109.5 . . ?
 N C8 H8 118.8 . . ?
 N C8 C9 122.44(15) . . ?
 C9 C8 H8 118.8 . . ?
 C8 C9 Br 111.4(2) . . ?
 C8 C9 S 125.73(13) . . ?
 C8 C9 C10 117.86(14) . . ?
 C10 C9 Br 130.6(2) . . ?
 C10 C9 S 116.39(12) . . ?
 C9 C10 H10 120.1 . . ?
 C11 C10 C9 119.86(14) . . ?
 C11 C10 H10 120.1 . . ?
 C10 C11 H11 120.3 . . ?
 C10 C11 C12 119.39(15) . . ?
 C12 C11 H11 120.3 . . ?
 N C12 C11 120.92(14) . . ?
 N C12 C13 118.94(13) . . ?
 C11 C12 C13 120.12(14) . . ?
 C14 C13 C12 173.10(17) . . ?
 C13 C14 C15 176.46(17) . . ?
 C15 C15 C14 119.11(8) 2_656 . ?
 C16 C15 C14 121.01(13) . . ?
 C16 C15 C15 119.87(9) . 2_656 ?
 C15 C16 H16 120.0 . . ?
 C17 C16 C15 120.02(14) . . ?
 C17 C16 H16 120.0 . . ?
 O C17 C16 125.24(14) . . ?
 O C17 C17 114.64(8) . 2_656 ?
 C16 C17 C17 120.11(9) . 2_656 ?
 O C1A H1AA 110.7 . . ?
 O C1A H1AB 110.5 . . ?
 O C1A C2A 106.2(3) . . ?
 H1AA C1A H1AB 108.5 . . ?
 C2A C1A H1AA 110.9 . . ?
 C2A C1A H1AB 110.0 . . ?
 C1A C2A H2AA 107.8 . . ?
 C1A C2A H2AB 108.1 . . ?
 C1A C2A C3A 117.2(4) . . ?
 H2AA C2A H2AB 107.3 . . ?
 C3A C2A H2AA 107.6 . . ?
 C3A C2A H2AB 108.5 . . ?
 C2A C3A H3AA 108.3 . . ?
 C2A C3A H3AB 107.5 . . ?
 C2A C3A C4A 116.3(4) . . ?
 H3AA C3A H3AB 107.3 . . ?
 C4A C3A H3AA 106.5 . . ?
 C4A C3A H3AB 110.6 . . ?
 C3A C4A H4AA 106.5 . . ?
 C3A C4A H4AB 109.2 . . ?
 H4AA C4A H4AB 109.5 . . ?
 C5A C4A C3A 116.4(4) . . ?
 C5A C4A H4AA 106.2 . . ?
 C5A C4A H4AB 108.9 . . ?
 C6 C5A C4A 110.8(3) . . ?
 C6 C5A H5AA 109.3 . . ?
 C6 C5A H5AB 109.1 . . ?
 C4A C5A H5AA 112.0 . . ?
 C4A C5A H5AB 107.6 . . ?
 H5AA C5A H5AB 107.9 . . ?
 S C7 H7A 109.5 . . ?
 S C7 H7B 109.5 . . ?
 S C7 H7C 109.5 . . ?
 H7A C7 H7B 109.5 . . ?
 H7A C7 H7C 109.5 . . ?
 H7B C7 H7C 109.5 . . ?
 O C1B H1BA 110.5 . . ?
 O C1B H1BB 110.6 . . ?
 O C1B C2B 105.8(3) . . ?
 H1BA C1B H1BB 108.8 . . ?
 C2B C1B H1BA 110.8 . . ?
 C2B C1B H1BB 110.3 . . ?
 C1B C2B H2BA 109.3 . . ?
 C1B C2B H2BB 109.6 . . ?
 C1B C2B C3B 110.7(4) . . ?
 H2BA C2B H2BB 108.1 . . ?
 C3B C2B H2BA 108.8 . . ?
 C3B C2B H2BB 110.3 . . ?
 C2B C3B H3BA 109.5 . . ?
 C2B C3B H3BB 108.0 . . ?
 H3BA C3B H3BB 107.6 . . ?
 C4B C3B C2B 114.2(4) . . ?
 C4B C3B H3BA 109.3 . . ?
 C4B C3B H3BB 108.1 . . ?
 C3B C4B H4BA 108.5 . . ?
 C3B C4B H4BB 107.5 . . ?
 C3B C4B C5B 118.0(4) . . ?
 H4BA C4B H4BB 107.2 . . ?
 C5B C4B H4BA 107.6 . . ?
 C5B C4B H4BB 107.6 . . ?
 C6 C5B H5BA 108.3 . . ?
 C6 C5B H5BB 108.5 . . ?
 C4B C5B C6 115.9(4) . . ?
 C4B C5B H5BA 108.2 . . ?
 C4B C5B H5BB 108.1 . . ?
 H5BA C5B H5BB 107.4 . . ?
 O C1C H1CA 108.1 . . ?
 O C1C H1CB 108.8 . . ?
 O C1C C2C 115.7(7) . . ?
 H1CA C1C H1CB 107.5 . . ?
 C2C C1C H1CA 107.1 . . ?
 C2C C1C H1CB 109.3 . . ?
 C1C C2C H2CA 108.3 . . ?
 C1C C2C H2CB 107.1 . . ?
 H2CA C2C H2CB 106.7 . . ?
 C3C C2C C1C 115.7(9) . . ?
 C3C C2C H2CA 109.5 . . ?
 C3C C2C H2CB 109.1 . . ?
 C2C C3C H3CA 109.3 . . ?
 C2C C3C H3CB 106.0 . . ?
 C2C C3C C4C 106.7(12) . . ?
 H3CA C3C H3CB 109.5 . . ?
 C4C C3C H3CA 117.3 . . ?
 C4C C3C H3CB 107.5 . . ?
 C3C C4C H4CA 112.9 . . ?
 C3C C4C H4CB 110.9 . . ?
 H4CA C4C H4CB 109.5 . . ?
 Cl2 C18 Cl3 111.5(3) . . ?
 Cl2 C18 H18A 109.4 . . ?
 Cl2 C18 H18B 109.5 . . ?
 Cl3 C18 H18A 109.2 . . ?
 Cl3 C18 H18B 109.4 . . ?
 H18A C18 H18B 107.9 . . ?

loop_
  _geom_torsion_atom_site_label_1
  _geom_torsion_atom_site_label_2
  _geom_torsion_atom_site_label_3
  _geom_torsion_atom_site_label_4
  _geom_torsion
  _geom_torsion_site_symmetry_1
  _geom_torsion_site_symmetry_2
  _geom_torsion_site_symmetry_3
  _geom_torsion_site_symmetry_4
  _geom_torsion_publ_flag
 Br C9 C10 C11 178.8(3) . . . . ?
 Pd N C8 C9 -178.14(12) . . . . ?
 Pd N C12 C11 -179.52(12) . . . . ?
 Pd N C12 C13 1.97(19) . . . . ?
 S C9 C10 C11 -175.88(14) . . . . ?
 O C1A C2A C3A 51.0(7) . . . . ?
 O C1B C2B C3B 62.6(5) . . . . ?
 O C1C C2C C3C -41.6(15) . . . . ?
 N C8 C9 Br -179.4(3) . . . . ?
 N C8 C9 S 175.81(13) . . . . ?
 N C8 C9 C10 -2.2(3) . . . . ?
 C8 N C12 C11 2.5(2) . . . . ?
 C8 N C12 C13 -176.03(15) . . . . ?
 C8 C9 C10 C11 2.3(3) . . . . ?
 C9 C10 C11 C12 -0.2(3) . . . . ?
 C10 C11 C12 N -2.3(2) . . . . ?
 C10 C11 C12 C13 176.18(16) . . . . ?
 C12 N C8 C9 -0.2(2) . . . . ?
 C14 C15 C16 C17 178.71(15) . . . . ?
 C15 C15 C16 C17 -0.4(3) 2_656 . . . ?
 C15 C16 C17 O -178.01(16) . . . . ?
 C15 C16 C17 C17 0.8(3) . . . 2_656 ?
 C17 O C1A C2A -179.4(3) . . . . ?
 C17 O C1B C2B 177.9(3) . . . . ?
 C17 O C1C C2C -156.7(8) . . . . ?
 C1A O C17 C16 -14.3(4) . . . . ?
 C1A O C17 C17 166.8(3) . . . 2_656 ?
 C1A C2A C3A C4A -164.8(5) . . . . ?
 C2A C3A C4A C5A -47.8(7) . . . . ?
 C3A C4A C5A C6 -177.1(4) . . . . ?
 C7 S C9 C8 13.01(18) . . . . ?
 C7 S C9 C10 -168.91(15) . . . . ?
 C1B O C17 C16 0.2(3) . . . . ?
 C1B O C17 C17 -178.6(3) . . . 2_656 ?
 C1B C2B C3B C4B 166.6(5) . . . . ?
 C2B C3B C4B C5B 36.6(9) . . . . ?
 C3B C4B C5B C6 -173.5(6) . . . . ?
 C1C O C17 C16 -29.7(6) . . . . ?
 C1C O C17 C17 151.4(6) . . . 2_656 ?
 C1C C2C C3C C4C 158.3(12) . . . . ?

_shelx_res_file
;
TITL 21srv290_a.res in C2/c
    21srv290.res
    created by SHELXL-2018/3 at 16:21:23 on 07-May-2024
REM Old TITL 21srv290 in C2/c
REM SHELXT solution in C2/c: R1 0.142, Rweak 0.006, Alpha 0.042
REM <I/s> 0.749 for 102 systematic absences, Orientation as input
REM Formula found by SHELXT: C28 N4 O4 S2 Cl3 Pd
REM EADP C3B C3A
CELL 0.71073 15.0954 21.8752 11.5083 90 105.91 90
ZERR 4 0.0011 0.0016 0.0008 0 0.003 0
LATT 7
SYMM -X,+Y,0.5-Z
SFAC C H Br Cl I N O Pd S
UNIT 139.71 167.13 0.31 15.71 0.29 8 8 4 7.69
SADI 0.01 O C1A O C1B O C1C
EADP C4A C4C
SADI 0.006 C2B C1B C2A C1A C2C C1C C3C C2C C3B C2B C3A C2A C4A C3A C4C C3C =
 C5A C4C C5A C4A C5B C4B C6 C5A C6 C5B C4B C3B
EADP C1B C1A
EADP C2B C2C
EADP C3A C3C
EADP Br S

L.S. 10
PLAN  20
SIZE 0.079 0.084 0.383
TEMP -123.15
CONF
BIND C3C C4C
BIND C5A C4C
BOND
list 4
MORE -1
BOND $H
fmap 2
acta
REM <olex2.extras>
REM <HklSrc "%.\\21srv290.hkl">
REM </olex2.extras>

WGHT    0.036900    6.930700
FVAR       0.23981   0.96344   0.96154
PART 2
I     5    0.646915    0.616047    0.692578   -21.00000    0.02754    0.02559 =
         0.02213   -0.00788    0.00606   -0.00321
BR    3    0.295564    0.753107    0.345575   -31.00000    0.03390    0.02785 =
         0.02635    0.00770   -0.00444    0.00379
PART 0
PD    8    0.500000    0.618707    0.750000    10.50000    0.01980    0.01977 =
         0.01370    0.00000    0.00026    0.00000
PART 1
CL1   4    0.632338    0.620814    0.687945    21.00000    0.02367    0.06353 =
         0.01952    0.00325    0.00430   -0.00238
S     9    0.276877    0.735124    0.322127    31.00000    0.03390    0.02785 =
         0.02635    0.00770   -0.00444    0.00379
PART 0
O     7    0.451415    0.236141    0.640297    11.00000    0.03933    0.02047 =
         0.02731   -0.00440   -0.00470    0.00127
N     6    0.419485    0.617573    0.577041    11.00000    0.02074    0.02160 =
         0.01660    0.00146    0.00202    0.00124
C6    1    0.336524   -0.036666    0.426026    11.00000    0.06683    0.04259 =
         0.08458   -0.01247    0.02557   -0.00842
PART 1
AFIX  33
H6AA  2    0.303814   -0.050538    0.344595    10.60000   -1.50000
H6AB  2    0.402607   -0.044483    0.440735    10.60000   -1.50000
H6AC  2    0.313417   -0.058892    0.485666    10.60000   -1.50000
AFIX  33
PART 2
H6BD  2    0.382349   -0.057400    0.393956    10.40000   -1.50000
H6BE  2    0.323502   -0.061638    0.490109    10.40000   -1.50000
H6BF  2    0.279696   -0.030814    0.360995    10.40000   -1.50000
AFIX   0
PART 0
C8    1    0.386426    0.669712    0.518984    11.00000    0.02570    0.02275 =
         0.01927    0.00233    0.00181    0.00170
AFIX  43
H8    2    0.402972    0.707540    0.559697    11.00000   -1.20000
AFIX   0
C9    1    0.328915    0.670233    0.401541    11.00000    0.02223    0.02543 =
         0.01911    0.00460    0.00103    0.00261
C10   1    0.308062    0.614213    0.341693    11.00000    0.02684    0.03133 =
         0.01771    0.00307   -0.00134    0.00084
AFIX  43
H10   2    0.270895    0.613033    0.260424    11.00000   -1.20000
AFIX   0
C11   1    0.341473    0.560848    0.400738    11.00000    0.02664    0.02570 =
         0.01773    0.00058   -0.00096   -0.00058
AFIX  43
H11   2    0.327440    0.522632    0.360704    11.00000   -1.20000
AFIX   0
C12   1    0.396322    0.563349    0.520310    11.00000    0.02014    0.02288 =
         0.01593    0.00155    0.00223    0.00101
C13   1    0.426712    0.508607    0.584894    11.00000    0.02461    0.02317 =
         0.01823    0.00054    0.00305    0.00030
C14   1    0.445324    0.459180    0.630468    11.00000    0.02422    0.02364 =
         0.01764   -0.00056    0.00398    0.00010
C15   1    0.471798    0.402406    0.689990    11.00000    0.02227    0.01998 =
         0.01769    0.00077    0.00463    0.00047
C16   1    0.443882    0.347025    0.630808    11.00000    0.02454    0.02244 =
         0.01753   -0.00100    0.00270    0.00076
AFIX  43
H16   2    0.405589    0.346933    0.550098    11.00000   -1.20000
AFIX   0
C17   1    0.471911    0.292463    0.689545    11.00000    0.02536    0.02009 =
         0.02036   -0.00157    0.00246   -0.00031
PART 1
C1A   1    0.379122    0.233800    0.529011    10.45000    0.02383
AFIX   3
H1AA  2    0.394992    0.258150    0.467181    10.45000   -1.20000
H1AB  2    0.322002    0.249340    0.540791    10.45000   -1.20000
AFIX   0
C2A   1    0.368167    0.167098    0.492764    10.45000    0.03184
AFIX   3
H2AA  2    0.422107    0.155079    0.468004    10.45000   -1.20000
H2AB  2    0.315367    0.163518    0.422604    10.45000   -1.20000
AFIX   0
C3A   1    0.356905    0.121341    0.588474    10.45000    0.03989
AFIX   3
H3AA  2    0.402005    0.130981    0.664154    10.45000   -1.20000
H3AB  2    0.296435    0.127781    0.600354    10.45000   -1.20000
AFIX   0
C4A   1    0.370830    0.053788    0.562751    10.45000    0.03847
AFIX   3
H4AA  2    0.436060    0.048598    0.570971    10.45000   -1.20000
H4AB  2    0.353130    0.028748    0.622231    10.45000   -1.20000
AFIX   0
C5A   1    0.320769    0.030735    0.436893    10.60000    0.04079    0.03381 =
         0.05718    0.00144    0.00266   -0.00269
AFIX   3
H5AA  2    0.255099    0.038655    0.416863    10.60000   -1.20000
H5AB  2    0.345409    0.052615    0.379333    10.60000   -1.20000
AFIX   0
C7    1    0.335210    0.797666    0.410461    21.00000    0.03874    0.02623 =
         0.03901    0.00211    0.00491    0.00422
AFIX 137
H7A   2    0.309412    0.836254    0.372681    21.00000   -1.50000
H7B   2    0.400960    0.795809    0.415126    21.00000   -1.50000
H7C   2    0.327267    0.795253    0.492045    21.00000   -1.50000
AFIX   0
PART 2
C1B   1    0.397021    0.230947    0.518241    10.40000    0.02383
AFIX   3
H1BA  2    0.426101    0.252347    0.464621    10.40000   -1.20000
H1BB  2    0.336181    0.248067    0.508771    10.40000   -1.20000
AFIX   0
C2B   1    0.390249    0.162648    0.490478    10.40000    0.02678
AFIX   3
H2BA  2    0.451759    0.145828    0.504777    10.40000   -1.20000
H2BB  2    0.357949    0.156308    0.406058    10.40000   -1.20000
AFIX   0
C3B   1    0.340482    0.129318    0.571937    10.40000    0.03097
AFIX   3
H3BA  2    0.379722    0.128557    0.654207    10.40000   -1.20000
H3BB  2    0.285762    0.152608    0.571887    10.40000   -1.20000
AFIX   0
C4B   1    0.310994    0.064447    0.531879    10.40000    0.04473    0.03422 =
         0.05601   -0.00821    0.01395   -0.01728
AFIX   3
H4BA  2    0.251264    0.066057    0.472749    10.40000   -1.20000
H4BB  2    0.302954    0.042647    0.601679    10.40000   -1.20000
AFIX   0
C5B   1    0.374525    0.026368    0.478248    10.40000    0.04538    0.04532 =
         0.09702   -0.00037    0.02858   -0.00295
AFIX   3
H5BA  2    0.431695    0.019778    0.540588    10.40000   -1.20000
H5BB  2    0.388955    0.050058    0.414528    10.40000   -1.20000
AFIX   0
PART 3
C1C   1    0.363916    0.230497    0.546426    10.15000    0.02384
AFIX   3
H1CA  2    0.319116    0.256577    0.568436    10.15000   -1.20000
H1CB  2    0.372076    0.245707    0.470926    10.15000   -1.20000
AFIX   0
C2C   1    0.322875    0.166518    0.527059    10.15000    0.02678
AFIX   3
H2CA  2    0.290555    0.159078    0.587869    10.15000   -1.20000
H2CB  2    0.276745    0.166598    0.449479    10.15000   -1.20000
AFIX   0
C3C   1    0.390807    0.114986    0.529333    10.15000    0.03989
AFIX   3
H3CA  2    0.450277    0.125916    0.583053    10.15000   -1.20000
H3CB  2    0.395897    0.111386    0.447413    10.15000   -1.20000
AFIX   0
C4C   1    0.345811    0.056583    0.557871    10.15000    0.03847
AFIX   3
H4CA  2    0.290581    0.064483    0.586171    10.15000   -1.20000
H4CB  2    0.390321    0.031683    0.618691    10.15000   -1.20000
AFIX   0

PART 0
CL2   4    0.500000    0.786126    0.750000    10.50000    0.11071    0.06122 =
         0.07860    0.00000   -0.02758    0.00000
PART -1
CL3   4    0.530038    0.914383    0.791481    10.50000    0.13841    0.08375 =
         0.08815   -0.02886    0.04367   -0.05037
C18   1    0.457720    0.857658    0.708397    10.50000    0.05613    0.06022 =
         0.05510   -0.00531    0.01031    0.00197
AFIX   3
H18A  2    0.397060    0.861508    0.721207    10.50000   -1.20000
H18B  2    0.451340    0.863628    0.622987    10.50000   -1.20000
AFIX   0
HKLF 4


REM  21srv290_a.res in C2/c
REM wR2 = 0.0927, GooF = S = 1.056, Restrained GooF = 1.087 for all data
REM R1 = 0.0375 for 7098 Fo > 4sig(Fo) and 0.0446 for all 8028 data
REM 255 parameters refined using 81 restraints

END

WGHT      0.0367      6.9545

REM Highest difference peak  0.923,  deepest hole -0.993,  1-sigma level  0.085
Q1    1   0.5470  0.6151  0.7432  11.00000  0.05    0.92
Q2    1   0.5493  0.8066  0.7563  11.00000  0.05    0.65
Q3    1   0.5888  0.6142  0.6964  11.00000  0.05    0.56
Q4    1   0.3585  0.6721  0.4585  11.00000  0.05    0.53
Q5    1   0.5000  0.2883  0.7500  10.50000  0.05    0.53
Q6    1   0.3414  0.0522  0.4984  11.00000  0.05    0.53
Q7    1   0.3376  0.1752  0.4866  11.00000  0.05    0.53
Q8    1   0.3783  0.1757  0.4677  11.00000  0.05    0.51
Q9    1   0.3922  0.2158  0.5422  11.00000  0.05    0.51
Q10   1   0.3229  0.5890  0.3764  11.00000  0.05    0.50
Q11   1   0.5000  0.4024  0.7500  10.50000  0.05    0.49
Q12   1   0.3252  0.6447  0.3674  11.00000  0.05    0.49
Q13   1   0.3693  0.1515  0.5347  11.00000  0.05    0.49
Q14   1   0.3204  0.7359  0.3087  11.00000  0.05    0.46
Q15   1   0.4508  0.3214  0.6641  11.00000  0.05    0.46
Q16   1   0.4142  0.4771  0.5896  11.00000  0.05    0.46
Q17   1   0.4061  0.5397  0.5459  11.00000  0.05    0.44
Q18   1   0.3423  0.2355  0.5355  11.00000  0.05    0.44
Q19   1   0.4031  0.0464  0.5425  11.00000  0.05    0.44
Q20   1   0.5072  0.5855  0.7231  11.00000  0.05    0.44
;
_shelx_res_checksum                46926
_shelx_hkl_file
;
   4   0   0   69.99    3.70
  -4   0   0   73.59    3.50
  -4   0   0   72.09    3.70
   4   0   0   68.59    3.20
   4   0   0   70.49    2.60
  -6   0   0 2330.47   79.29
  -6   0   0 2315.47   79.99
   6   0   0 2348.36   80.29
  -6   0   0 2394.76   80.39
   6   0   0 2425.76   80.19
   8   0   0  823.12   30.20
   8   0   0  849.41   30.50
  -8   0   0  830.72   30.10
  -8   0   0  838.22   29.10
  -8   0   0  836.32   30.50
 -10   0   0  103.79    5.20
  10   0   0  105.59    6.40
  10   0   0   99.99    6.40
 -10   0   0  102.89    5.40
 -10   0   0   99.09    6.40
 -12   0   0   31.40    4.80
  12   0   0   38.20    4.70
  14   0   0  359.16   16.60
 -14   0   0  345.17   15.00
 -14   0   0  353.96   16.70
 -16   0   0  139.39    8.90
 -16   0   0  153.98   10.60
  16   0   0  158.48   10.50
 -18   0   0  188.48   10.80
 -18   0   0  154.88   13.00
  18   0   0  184.18   12.10
 -20   0   0    3.50    4.00
 -20   0   0    8.60    3.90
  20   0   0    9.60    4.90
 -22   0   0   77.19    9.60
  22   0   0  103.19   10.40
 -22   0   0  106.69    9.20
   3  -1   0  928.61   31.70
   3  -1   0  901.21   31.80
  -3  -1   0  909.91   31.20
  -3  -1   0  946.61   31.80
  -3  -1   0  953.60   31.70
   3  -1   0  923.71   31.40
   3   1   0  965.80   32.00
   3   1   0  941.11   31.00
  -3   1   0  903.01   31.60
   3   1   0  946.41   31.90
  -3   1   0  924.51   31.80
  -3   1   0  901.91   31.30
  -5  -1   0    1.80    1.10
  -5  -1   0    2.50    1.30
   5  -1   0    3.30    1.30
   5  -1   0    3.70    1.20
   5  -1   0    4.30    1.20
  -5  -1   0    4.10    1.00
  -5   1   0    2.20    1.00
  -5   1   0    4.20    1.00
   5   1   0    3.50    1.40
   5   1   0    3.20    1.40
   5   1   0    3.80    0.70
  -5   1   0    2.60    1.40
   5   1   0    4.00    0.60
  -7  -1   0  108.99    4.90
  -7  -1   0  110.59    6.00
   7  -1   0  110.39    5.70
   7  -1   0  102.29    5.80
  -7  -1   0   99.59    5.50
   7   1   0  110.99    4.20
  -7   1   0  111.59    5.60
   7   1   0  113.59    6.00
   7   1   0  108.29    5.70
   7   1   0  111.09    4.00
  -7   1   0  113.99    6.00
  -7   1   0  101.49    4.90
  -9  -1   0  326.77   13.60
  -9  -1   0  300.47   13.00
  -9  -1   0  309.97   12.00
   9  -1   0  297.17   13.10
  -9  -1   0  320.57   12.20
   9  -1   0  316.47   14.40
  -9   1   0  314.37   13.00
   9   1   0  301.17   16.30
   9   1   0  312.47   13.20
  -9   1   0  333.07   13.60
  -9   1   0  328.17   13.70
 -11  -1   0   80.49    6.10
 -11  -1   0   71.69    4.40
 -11  -1   0   80.49    4.90
 -11   1   0   75.69    5.90
  11   1   0   79.19    6.70
 -11   1   0   76.39    4.80
 -13  -1   0  185.58    9.00
 -13  -1   0  178.68   10.50
  13  -1   0  177.78   10.20
 -13   1   0  173.68    9.00
  13   1   0  192.08   10.40
 -13   1   0  191.98   10.60
 -15  -1   0  209.78   12.50
 -15  -1   0  222.68   11.10
  15  -1   0  229.98   12.60
  15   1   0  241.38   12.80
 -15   1   0  221.68   12.70
 -15   1   0  220.98   11.10
 -17  -1   0   55.19    5.80
  17  -1   0   55.49    7.10
 -17  -1   0   54.69    6.80
 -17   1   0   48.30    7.00
  17   1   0   43.80    6.60
 -17   1   0   55.59    6.00
 -19  -1   0   18.50    4.70
  19  -1   0   12.60    4.40
 -19  -1   0   13.80    4.90
 -19   1   0   20.20    6.00
  19   1   0   21.40    6.80
 -19   1   0   14.40    4.50
 -21  -1   0   30.80    6.60
 -21  -1   0   34.30    5.80
  21  -1   0   33.00    7.80
  21   1   0   33.80    7.50
 -21   1   0   30.30    6.30
 -21   1   0   26.20    5.90
 -23  -1   0   25.30    8.40
 -23  -1   0   19.80    6.10
  23  -1   0   18.70    7.60
  23   1   0   14.20    6.20
 -23   1   0   14.40    5.30
   2  -2   0   86.89    3.70
  -2  -2   0   91.89    3.80
   2  -2   0   88.29    3.20
  -2  -2   0   88.89    3.70
  -2  -2   0   92.39    3.30
   2  -2   0   92.09    3.50
   2  -2   0   86.69    3.80
  -2   2   0   86.29    3.60
  -2   2   0   95.79    3.20
   2   2   0   85.59    3.70
  -2   2   0   90.39    3.80
   2   2   0   89.49    3.30
  -2   2   0   86.29    3.50
   4  -2   0  848.72   31.70
   4  -2   0  910.01   30.90
  -4  -2   0  917.91   30.60
   4  -2   0  920.91   30.10
   4  -2   0  936.81   31.30
  -4  -2   0  898.91   31.30
  -4  -2   0  895.91   31.50
   4   2   0  861.91   30.40
   4   2   0  925.21   31.50
  -4   2   0  945.01   30.20
   4   2   0  907.81   30.40
  -4   2   0  884.21   31.20
  -4   2   0  887.91   30.80
  -4   2   0  905.01   31.40
   4   2   0  935.01   31.30
  -6  -2   0   39.60    3.00
   6  -2   0   39.50    3.00
   6  -2   0   39.80    3.10
  -6  -2   0   36.70    2.40
   6  -2   0   41.10    2.80
  -6  -2   0   35.20    3.20
   6   2   0   42.40    3.10
   6   2   0   41.10    1.90
   6   2   0   38.50    3.20
  -6   2   0   39.30    2.90
  -6   2   0   37.80    3.20
  -6   2   0   39.10    2.60
   6   2   0   40.10    2.00
   8  -2   0   59.39    4.30
   8  -2   0   56.59    4.30
  -8  -2   0   57.79    3.50
  -8  -2   0   60.69    4.10
  -8  -2   0   62.39    4.60
  -8  -2   0   57.39    3.30
   8   2   0   61.99    4.40
   8   2   0   57.79    2.50
   8   2   0   57.59    4.30
  -8   2   0   56.29    4.30
   8   2   0   55.29    2.80
  -8   2   0   55.29    3.40
  -8   2   0   66.39    4.10
  10  -2   0   14.40    3.10
 -10  -2   0   12.10    3.10
  10  -2   0    7.80    2.20
 -10  -2   0   10.20    2.20
  10   2   0    8.70    2.70
  10   2   0   10.70    1.30
 -10   2   0   16.50    3.40
 -10   2   0    6.90    1.70
 -10   2   0   10.50    2.00
  10   2   0    9.80    2.60
  10   2   0    8.10    1.00
 -12  -2   0  105.09    7.40
  12  -2   0  109.79    7.30
 -12  -2   0   99.59    6.00
  12   2   0  104.99    7.20
 -12   2   0   99.19    6.00
 -12   2   0   98.29    7.20
 -14  -2   0   -1.50    2.20
 -14  -2   0    1.80    3.00
  14  -2   0    1.60    3.00
 -14   2   0   -1.60    2.50
 -14   2   0    1.10    2.70
  14   2   0   -1.00    2.80
 -16  -2   0   37.20    6.50
 -16  -2   0   41.30    5.10
  16  -2   0   41.60    7.00
  16   2   0   35.20    5.80
 -16   2   0   50.29    7.20
 -16   2   0   37.60    5.40
 -18  -2   0   31.70    5.20
  18  -2   0   30.90    6.20
 -18   2   0   33.20    6.10
  18   2   0   30.30    5.90
 -18   2   0   25.20    5.80
  20  -2   0   18.00    5.80
 -20  -2   0    8.10    4.00
 -20  -2   0    6.50    4.60
 -20   2   0    6.30    4.40
  20   2   0   11.00    4.60
 -20   2   0   17.40    4.50
 -22  -2   0    5.40    4.40
 -22  -2   0    0.80    4.40
  22  -2   0   12.40    6.40
 -22   2   0    1.30    3.90
  22   2   0   12.50    5.90
 -22   2   0   -1.30    4.10
   1   3   0 1344.57   44.90
   3  -3   0   53.09    2.60
   3  -3   0   53.79    2.20
  -3  -3   0   53.79    2.30
  -3  -3   0   63.69    3.70
  -3  -3   0   56.29    2.40
   3  -3   0   60.49    3.10
   3   3   0   49.00    2.30
  -3   3   0   56.99    2.20
  -3   3   0   60.29    3.30
   3   3   0   47.50    2.30
  -3   3   0   63.59    2.90
   5  -3   0  499.25   17.40
  -5  -3   0  495.85   17.90
  -5  -3   0  493.35   18.10
  -5  -3   0  490.85   17.00
   5  -3   0  470.45   17.90
   5  -3   0  490.75   17.80
  -5   3   0  490.05   17.70
   5   3   0  478.25   18.00
   5   3   0  492.15   17.90
  -5   3   0  491.15   18.00
   5   3   0  472.55   16.70
  -5   3   0  488.35   17.30
   5   3   0  487.55   16.80
  -5   3   0  511.25   16.60
  -7  -3   0  507.65   17.70
   7  -3   0  507.45   18.00
  -7  -3   0  493.45   18.70
   7  -3   0  475.75   18.70
   7  -3   0  500.35   18.60
  -7  -3   0  504.05   17.50
  -7   3   0  482.55   18.40
   7   3   0  500.75   17.40
   7   3   0  499.05   19.00
  -7   3   0  490.25   17.80
  -7   3   0  472.35   18.80
   7   3   0  507.95   18.70
   7   3   0  486.25   17.00
  -9  -3   0  488.85   18.70
  -9  -3   0  472.05   17.10
   9  -3   0  478.55   18.30
   9  -3   0  458.25   19.30
  -9  -3   0  464.65   16.80
  -9  -3   0  456.55   18.10
   9   3   0  448.66   18.50
  -9   3   0  452.15   17.10
   9   3   0  470.95   16.00
   9   3   0  453.65   18.20
  -9   3   0  450.85   18.40
  -9   3   0  452.05   17.90
 -11  -3   0   38.80    5.70
 -11  -3   0   34.30    3.30
 -11  -3   0   34.50    2.80
 -11   3   0   34.00    4.10
  11   3   0   30.40    2.20
  11   3   0   32.40    4.20
  11   3   0   31.90    1.80
  13  -3   0   37.60    5.30
 -13  -3   0   38.70    4.20
 -13  -3   0   44.30    5.80
 -13   3   0   40.00    5.40
  13   3   0   44.40    5.40
 -13   3   0   31.00    4.20
 -15  -3   0  108.29    7.20
 -15  -3   0  115.89    8.90
  15  -3   0  119.19    8.90
  15   3   0  114.89    8.80
 -15   3   0  119.49    7.80
 -15   3   0  114.89    8.80
  17  -3   0   62.09    7.30
 -17  -3   0   68.49    6.20
 -17  -3   0   74.89    7.70
  17   3   0   63.69    8.10
 -17   3   0   63.89    6.30
 -17   3   0   62.29    7.20
 -19  -3   0   -3.30    2.70
 -19  -3   0   -5.20    2.80
  19  -3   0   -1.70    3.70
 -19   3   0    2.90    4.00
 -19   3   0    1.00    3.20
  19   3   0   -5.40    3.10
  21  -3   0    9.50    5.70
 -21  -3   0   14.60    5.20
 -21  -3   0   25.00    5.80
 -21   3   0   16.20    5.20
  21   3   0   17.50    6.30
 -21   3   0    8.10    4.50
  23  -3   0   34.90    8.30
 -23  -3   0   61.19   15.10
 -23  -3   0   35.40    6.80
 -23   3   0   30.70    7.20
   2   4   0 2492.45   83.09
  -4  -4   0   57.09    2.40
  -4  -4   0   55.49    2.50
   4  -4   0   53.29    3.30
  -4  -4   0   53.79    3.30
   4  -4   0   52.89    2.30
   4  -4   0   54.79    3.20
  -4  -4   0   56.69    3.30
   4  -4   0   55.59    2.90
  -4   4   0   53.69    3.30
  -4   4   0   58.89    3.10
   4   4   0   52.59    2.50
   4   4   0   60.49    2.80
   4   4   0   58.79    3.30
   4   4   0   61.59    3.50
  -4   4   0   56.09    2.80
  -4   4   0   55.49    2.40
   6  -4   0 1911.61   62.39
  -6  -4   0 1925.01   63.29
   6  -4   0 1721.63   62.69
  -6  -4   0 1829.62   61.69
   6  -4   0 1784.02   62.99
  -6  -4   0 1858.61   61.89
  -6  -4   0 1904.01   62.99
   6   4   0 1830.72   62.89
  -6   4   0 1840.12   63.09
   6   4   0 1786.12   63.09
  -6   4   0 1834.12   62.19
  -6   4   0 1851.01   61.39
  -6   4   0 1813.02   62.59
   6   4   0 1837.12   61.59
   8  -4   0 1301.57   46.00
   8  -4   0 1283.57   45.80
  -8  -4   0 1281.37   44.40
  -8  -4   0 1305.67   44.60
  -8  -4   0 1327.67   46.30
   8   4   0 1269.27   45.80
  -8   4   0 1301.77   45.60
   8   4   0 1257.37   44.10
  -8   4   0 1357.66   46.20
   8   4   0 1289.07   46.20
  -8   4   0 1363.86   45.50
   8   4   0 1306.97   43.90
  10  -4   0  245.38   11.30
  10  -4   0  224.58   11.20
 -10  -4   0  244.48    9.70
 -10  -4   0  260.87   11.80
 -10  -4   0  241.48   10.10
  10   4   0  250.67   11.40
  10   4   0  267.17    9.10
 -10   4   0  213.98   10.70
  10   4   0  246.88    9.30
 -10   4   0  247.28   11.50
 -12  -4   0  176.28    9.70
 -12  -4   0  139.69    7.20
 -12  -4   0  167.68    8.00
  12  -4   0  166.98    9.30
 -12   4   0  167.38    9.40
  12   4   0  160.78    6.90
  12   4   0  152.78    9.10
 -12   4   0  167.08    8.30
  12   4   0  158.58    6.20
  14  -4   0  225.48   12.00
 -14  -4   0  205.48   12.00
 -14  -4   0  206.28   10.30
  14   4   0  217.98   12.00
 -14   4   0  223.88   12.10
 -14   4   0  230.78   10.90
  16  -4   0  447.66   19.70
 -16  -4   0  379.56   19.00
 -16  -4   0  391.26   17.30
  16   4   0  401.16   19.10
 -16   4   0  411.46   17.80
 -16   4   0  399.96   19.20
  18  -4   0    0.90    3.80
 -18  -4   0    0.40    2.70
 -18  -4   0    3.70    3.10
 -18   4   0    0.00    3.00
  18   4   0    1.60    3.50
 -18   4   0   -2.60    3.00
  20  -4   0   65.89    8.60
 -20  -4   0   69.29    7.10
 -20  -4   0   48.60    7.70
 -20   4   0   65.49    8.20
 -20   4   0   64.59    7.30
  20   4   0   51.19    8.30
 -22  -4   0   81.89    8.20
  22  -4   0   50.59    9.00
  22   4   0   54.39    8.90
 -22   4   0   47.90    8.00
 -22   4   0   71.19   12.00
   3  -5   0    9.60    1.30
   3  -5   0   10.20    1.00
   3  -5   0    7.40    1.40
  -3  -5   0    8.30    1.60
  -3  -5   0    8.60    0.90
  -3  -5   0    8.00    1.60
   3   5   0    8.40    1.70
  -3   5   0    7.10    1.10
  -3   5   0    9.90    1.70
  -3   5   0   11.40    1.00
   3   5   0    7.70    1.10
   3   5   0    8.90    1.60
  -3   5   0    5.40    1.30
  -3   5   0    6.40    1.30
   5  -5   0  413.86   15.60
  -5  -5   0  425.06   15.60
   5  -5   0  421.46   15.50
  -5  -5   0  423.76   15.80
  -5  -5   0  378.06   14.70
  -5  -5   0  419.56   14.30
   5  -5   0  428.56   15.00
  -5   5   0  413.76   15.30
  -5   5   0  395.66   14.90
   5   5   0  406.16   14.50
  -5   5   0  402.36   15.60
  -5   5   0  428.26   14.30
   5   5   0  413.86   14.50
  -7  -5   0 2116.79   71.19
   7  -5   0 2058.09   72.59
   7  -5   0 2196.08   71.79
  -7  -5   0 2153.88   72.79
   7  -5   0 2110.39   72.39
  -7  -5   0 2110.69   70.99
  -7  -5   0 2084.29   72.49
  -7   5   0 2113.49   71.59
   7   5   0 2081.29   70.89
  -7   5   0 2111.29   70.69
   7   5   0 2120.49   70.99
  -7   5   0 2067.19   72.09
  -7   5   0 2119.99   72.69
  -7   5   0 2216.88   70.39
   7   5   0 2090.49   72.39
   7   5   0 2080.09   72.79
  -9  -5   0  424.66   15.30
  -9  -5   0  420.76   14.90
   9  -5   0  409.36   16.50
  -9  -5   0  390.16   16.40
  -9  -5   0  429.46   17.00
  -9   5   0  403.06   15.40
   9   5   0  413.06   14.40
   9   5   0  393.36   16.40
  -9   5   0  398.96   16.70
   9   5   0  429.26   14.80
  -9   5   0  380.66   16.00
   9   5   0  392.56   16.80
 -11  -5   0  318.97   14.30
 -11  -5   0  308.17   12.50
 -11  -5   0  309.37   12.40
  11  -5   0  294.77   15.20
  11   5   0  309.87   11.60
  11   5   0  296.67   11.10
 -11   5   0  312.27   14.10
 -13  -5   0  101.09    6.10
 -13  -5   0   95.79    7.60
  13  -5   0  123.39    8.00
 -13   5   0  108.09    6.70
 -13   5   0  115.99    7.80
  13   5   0  107.09    7.60
  13   5   0   90.79    4.40
  13   5   0   93.89    4.70
  15  -5   0  338.17   16.70
 -15  -5   0  324.37   16.60
 -15  -5   0  336.67   14.90
 -15   5   0  343.17   16.70
  15   5   0  342.27   16.60
 -15   5   0  360.86   15.50
 -17  -5   0   42.80    5.40
  17  -5   0   46.60    7.10
 -17  -5   0   56.29    6.90
 -17   5   0   47.10    5.90
  17   5   0   45.30    8.70
 -17   5   0   46.70    7.20
 -19  -5   0   12.90    4.30
 -19  -5   0   14.40    4.20
  19  -5   0   12.50    5.40
 -19   5   0    8.70    3.90
 -19   5   0   17.00    5.20
  19   5   0   13.10    4.70
  21  -5   0   84.29    9.60
 -21  -5   0   81.49    7.60
 -21  -5   0   83.29    9.30
 -21   5   0   69.79    9.70
  21   5   0   79.39    9.90
 -21   5   0   80.79    8.50
  23  -5   0   40.40   12.50
 -23  -5   0   36.50    8.30
 -23  -5   0   42.80    7.70
 -23   5   0   51.89    8.30
 -23   5   0   49.70   10.20
   0  -6   0 1907.31   64.29
   0   6   0 1905.81   64.29
  -2  -6   0   22.10    2.20
  -2  -6   0   25.90    2.10
   2  -6   0   28.40    1.70
   2  -6   0   25.00    2.00
  -2  -6   0   24.50    1.20
   2  -6   0   25.70    2.10
   2  -6   0   28.20    1.70
  -2   6   0   26.20    2.10
  -2   6   0   28.80    1.80
   2   6   0   26.10    2.10
   2   6   0   22.50    1.20
   2   6   0   22.10    2.10
  -2   6   0   25.00    1.70
   2   6   0   23.80    1.70
  -2   6   0   29.30    2.20
  -4  -6   0 1302.97   45.90
  -4  -6   0 1383.36   47.10
  -4  -6   0 1406.16   45.70
  -4  -6   0 1361.46   47.20
   4  -6   0 1372.16   46.40
   4  -6   0 1359.06   46.90
   4   6   0 1393.76   47.00
   4   6   0 1349.96   47.20
   4   6   0 1291.17   46.10
  -4   6   0 1394.56   47.00
   4   6   0 1392.76   46.20
  -4   6   0 1377.26   46.40
  -4   6   0 1331.17   47.20
  -4   6   0 1371.16   46.80
  -4   6   0 1427.86   46.00
   6  -6   0   44.80    3.50
  -6  -6   0   40.30    3.40
  -6  -6   0   38.50    2.60
   6  -6   0   48.30    3.70
   6  -6   0   51.89    3.40
  -6  -6   0   45.20    3.80
   6   6   0   38.60    3.40
   6   6   0   39.90    2.50
  -6   6   0   48.70    3.00
  -6   6   0   48.30    2.40
  -6   6   0   49.00    3.30
   6   6   0   41.20    2.60
   6   6   0   40.90    3.60
  -6   6   0   52.89    3.80
  -8  -6   0  196.08    7.80
  -8  -6   0  191.68    7.40
   8  -6   0  191.78    8.30
  -8  -6   0  193.88    9.30
   8  -6   0  188.78    8.90
   8  -6   0  183.18    9.00
  -8   6   0  190.68    8.60
  -8   6   0  191.58    7.10
   8   6   0  191.58    7.40
   8   6   0  192.98    9.00
  -8   6   0  189.38    9.10
   8   6   0  174.18    9.00
  -8   6   0  196.78    6.80
  -8   6   0  187.08    8.10
   8   6   0  184.98    7.50
 -10  -6   0   37.10    3.30
  10  -6   0   45.40    4.40
 -10  -6   0   43.40    4.50
  10  -6   0   43.00    4.20
 -10  -6   0   41.20    2.80
  10   6   0   40.00    2.50
  10   6   0   40.30    4.70
  10   6   0   38.30    2.80
 -10   6   0   46.30    4.40
 -12  -6   0   24.60    3.20
  12  -6   0   28.10    4.50
 -12  -6   0   23.20    2.50
 -12  -6   0   28.70    4.80
  12   6   0   22.10    2.10
  12   6   0   23.30    2.60
 -12   6   0   23.60    4.10
  12   6   0   16.80    3.60
  14  -6   0   60.39    6.60
 -14  -6   0   57.79    5.00
 -14  -6   0   53.29    6.20
 -14   6   0   53.39    5.40
 -14   6   0   55.69    6.30
  14   6   0   57.59    3.50
  14   6   0   51.69    6.10
  14   6   0   47.10    3.00
 -16  -6   0   37.40    6.50
 -16  -6   0   37.40    5.10
  16  -6   0   33.30    5.70
 -16   6   0   34.50    5.60
  16   6   0   27.90    5.20
 -16   6   0   31.20    5.70
 -18  -6   0   -1.30    3.10
 -18  -6   0   -1.00    2.50
  18  -6   0   -0.40    3.70
  18   6   0    2.30    4.10
 -18   6   0    0.40    3.80
 -18   6   0   -0.90    3.30
  20  -6   0    4.10    4.20
 -20  -6   0    9.70    3.80
 -20  -6   0    4.70    3.30
 -20   6   0    6.50    5.10
 -20   6   0    6.20    3.70
  20   6   0   10.90    5.30
 -22  -6   0   24.80    5.10
  22  -6   0   13.90    6.10
 -22  -6   0   17.40    5.40
  22   6   0   17.80    7.10
 -22   6   0   18.60    5.80
 -22   6   0   20.70    5.90
  -1  -7   0 2381.66   81.19
  -1   7   0 2440.66   81.29
  -3  -7   0  404.96   15.10
   3  -7   0  406.76   15.00
   3  -7   0  404.56   14.50
  -3  -7   0  422.06   15.40
  -3  -7   0  408.46   13.80
  -3   7   0  414.56   14.30
   3   7   0  377.76   14.40
  -3   7   0  411.36   14.90
   3   7   0  404.16   13.70
   3   7   0  393.76   15.00
  -3   7   0  413.66   15.10
   3   7   0  401.26   15.20
  -3   7   0  408.76   14.40
   5  -7   0   46.60    3.20
  -5  -7   0   47.70    3.80
  -5  -7   0   46.00    2.20
  -5  -7   0   44.00    2.50
   5  -7   0   48.90    3.50
  -5   7   0   46.90    3.60
  -5   7   0   46.50    2.50
   5   7   0   53.29    3.60
  -5   7   0   45.40    3.20
   5   7   0   45.20    2.70
  -5   7   0   46.20    3.40
   5   7   0   49.99    2.80
  -5   7   0   42.30    2.90
   5   7   0   51.09    3.70
   7  -7   0  422.56   16.70
  -7  -7   0  409.16   15.40
   7  -7   0  452.35   16.20
  -7  -7   0  436.96   16.90
  -7  -7   0  414.86   15.10
  -7  -7   0  435.26   17.20
   7   7   0  420.86   15.40
   7   7   0  414.46   16.80
  -7   7   0  453.45   17.20
  -7   7   0  422.06   16.40
   7   7   0  427.26   15.50
  -7   7   0  454.75   15.20
   9  -7   0    4.50    2.20
  -9  -7   0    7.90    2.50
  -9  -7   0    7.10    1.80
  -9  -7   0    8.90    1.50
   9  -7   0    3.70    1.80
   9   7   0    7.50    1.70
  -9   7   0    9.00    2.10
  -9   7   0    3.10    2.20
   9   7   0    8.30    1.50
  -9   7   0    7.70    1.20
   9   7   0    6.80    2.50
  -9   7   0    7.20    1.10
 -11  -7   0  153.98    7.40
  11  -7   0  160.28    8.90
 -11  -7   0  155.18    6.80
 -11  -7   0  174.08    9.40
 -11   7   0  151.18    8.90
  11   7   0  154.28    6.90
  11   7   0  158.18    6.50
  11   7   0  151.08    8.70
 -13  -7   0   41.30    5.60
  13  -7   0   38.50    5.70
 -13  -7   0   32.40    3.90
 -13  -7   0   33.20    3.10
 -13   7   0   38.10    5.50
 -13   7   0   43.40    4.60
  13   7   0   32.70    3.20
  13   7   0   39.70    6.10
  13   7   0   34.70    2.60
  15  -7   0  363.46   17.60
 -15  -7   0  372.26   15.60
 -15  -7   0  348.57   17.60
 -15   7   0  401.66   16.60
 -15   7   0  372.46   17.80
  15   7   0  367.66   17.50
  15   7   0  343.77   13.40
  15   7   0  355.86   13.80
 -17  -7   0   72.49    6.40
  17  -7   0   82.29    8.20
 -17   7   0   77.19    9.00
  17   7   0   68.99    8.00
 -17   7   0   67.99    7.60
 -19  -7   0    5.50    3.90
 -19  -7   0    2.10    2.90
  19  -7   0    6.30    5.10
 -19   7   0   -4.30    2.90
  19   7   0    4.00    4.30
 -19   7   0   -0.40    4.00
 -21  -7   0   23.50    4.70
 -21  -7   0   23.10    6.10
  21  -7   0   22.40    6.40
 -21   7   0   29.80    6.40
  21   7   0   28.00    7.80
 -21   7   0    8.50    5.70
   2  -8   0  624.44   21.00
   2  -8   0  604.34   21.80
  -2  -8   0  587.64   21.70
  -2  -8   0  628.74   22.00
  -2  -8   0  592.64   20.20
   2   8   0  599.14   21.70
  -2   8   0  600.34   21.00
  -2   8   0  609.24   21.00
   2   8   0  588.74   21.10
  -2   8   0  606.74   21.70
   2   8   0  604.54   21.80
   2   8   0  606.54   20.50
  -2   8   0  607.84   21.50
   4  -8   0  792.12   28.50
  -4  -8   0  810.12   28.80
   4  -8   0  813.92   28.00
  -4  -8   0  782.22   27.20
  -4  -8   0  798.52   28.90
   4   8   0  791.82   28.80
  -4   8   0  842.02   27.70
  -4   8   0  798.92   28.90
   4   8   0  753.32   27.80
   4   8   0  783.92   28.60
  -4   8   0  819.42   28.70
  -4   8   0  848.52   28.00
  -4   8   0  808.72   28.40
   4   8   0  815.52   27.90
  -6  -8   0   29.70    3.40
   6  -8   0   39.20    3.10
   6  -8   0   39.20    3.40
  -6  -8   0   34.40    3.20
  -6  -8   0   35.90    2.00
  -6  -8   0   32.40    2.60
  -6   8   0   40.30    2.80
  -6   8   0   41.20    3.30
  -6   8   0   38.90    2.40
  -6   8   0   39.10    3.00
   6   8   0   33.50    3.20
   6   8   0   36.20    2.60
   6   8   0   31.90    3.40
   6   8   0   35.80    2.50
  -6   8   0   36.90    3.50
   8  -8   0  521.35   18.80
  -8  -8   0  486.05   19.60
  -8  -8   0  484.15   18.00
  -8  -8   0  514.95   17.60
   8  -8   0  513.65   19.50
  -8  -8   0  518.75   20.10
  -8   8   0  515.05   17.40
  -8   8   0  489.45   17.70
   8   8   0  463.95   19.70
   8   8   0  505.05   19.60
   8   8   0  509.95   17.90
  -8   8   0  499.35   19.80
   8   8   0  501.35   18.10
  -8   8   0  482.35   18.50
 -10  -8   0  176.08    9.60
  10  -8   0  170.48    9.20
 -10  -8   0  168.58    7.70
 -10  -8   0  173.18    7.20
  10   8   0  176.68    7.60
 -10   8   0  189.98    9.60
  10   8   0  171.38    7.20
  10   8   0  167.08    9.10
 -10   8   0  180.38    6.80
 -10   8   0  188.28    6.60
 -12  -8   0   13.30    2.50
 -12  -8   0   16.20    3.00
 -12  -8   0   14.90    3.80
  12  -8   0   10.60    3.30
  12   8   0   14.10    2.00
  12   8   0   16.10    4.10
  12   8   0   12.80    2.50
 -12   8   0    7.20    3.10
 -14  -8   0  806.52   32.40
  14  -8   0  833.22   32.10
 -14  -8   0  794.42   29.90
  14   8   0  808.42   31.90
  14   8   0  735.43   28.20
 -14   8   0  846.82   30.80
  14   8   0  800.92   28.80
 -14   8   0  837.32   32.40
 -16  -8   0  220.58   13.00
 -16  -8   0  206.78   10.90
  16  -8   0  230.98   13.00
  16   8   0  216.68   12.80
  16   8   0  208.38    8.90
 -16   8   0  237.88   12.00
 -16   8   0  225.48   12.90
  16   8   0  197.78    8.50
 -18  -8   0    5.00    2.90
  18  -8   0    3.20    3.80
 -18  -8   0    5.50    4.30
 -18   8   0    6.00    3.90
  18   8   0   12.70    5.50
 -20  -8   0    1.90    3.60
  20  -8   0    7.90    5.20
 -20  -8   0   14.10    3.60
 -20   8   0    8.60    5.00
 -20   8   0    5.50    4.40
  20   8   0    8.40    5.20
  22  -8   0  119.59   11.80
 -22  -8   0  160.08   10.20
 -22  -8   0  103.39   11.20
 -22   8   0  144.89   11.50
 -22   8   0   91.39   11.70
  -1  -9   0  976.40   34.90
   1  -9   0 1046.50   35.20
  -1  -9   0 1029.00   35.20
  -1  -9   0  975.00   33.50
   1  -9   0 1004.80   33.90
   1   9   0  987.70   33.80
  -1   9   0  970.40   34.00
  -1   9   0 1037.70   34.80
   1   9   0 1016.80   35.10
   1   9   0  951.50   34.30
   1   9   0  990.50   34.90
  -1   9   0 1023.10   35.00
  -1   9   0  985.30   34.90
  -1   9   0 1012.30   34.30
  -3  -9   0   78.89    4.40
  -3  -9   0   79.19    2.60
  -3  -9   0   72.29    4.60
   3  -9   0   65.29    3.60
   3  -9   0   61.99    4.20
   3  -9   0   64.49    4.10
   3   9   0   74.79    3.70
  -3   9   0   67.89    3.50
   3   9   0   77.19    2.70
  -3   9   0   63.49    4.10
   3   9   0   72.39    4.40
   3   9   0   79.69    4.40
  -3   9   0   65.49    3.50
  -3   9   0   63.79    3.90
   5  -9   0 1075.49   38.10
  -5  -9   0 1073.69   36.20
   5  -9   0 1126.59   37.50
  -5  -9   0 1050.19   38.30
  -5  -9   0 1083.49   36.60
  -5  -9   0 1123.09   38.70
   5   9   0 1075.59   38.20
   5   9   0 1029.00   37.10
  -5   9   0 1071.59   38.50
   5   9   0 1075.79   37.20
  -5   9   0 1122.59   37.40
  -5   9   0 1065.29   37.80
  -5   9   0 1121.39   37.00
   5   9   0 1025.10   38.30
  -5   9   0 1108.79   38.20
   7  -9   0  235.18   10.50
  -7  -9   0  232.28    9.00
   7  -9   0  242.48    9.90
  -7  -9   0  235.38   10.90
  -7   9   0  244.18   10.90
  -7   9   0  236.08    9.00
   7   9   0  233.78    9.20
  -7   9   0  228.48   10.00
   7   9   0  227.48   10.80
  -7   9   0  236.08   10.50
  -7   9   0  238.38    9.70
   7   9   0  234.08    9.40
   7   9   0  227.78   10.50
  -7   9   0  252.97    8.90
  -9  -9   0 1021.20   35.00
  -9  -9   0 1163.48   41.10
  -9  -9   0 1057.19   35.60
   9  -9   0 1030.00   37.40
   9   9   0  998.30   35.60
  -9   9   0  917.61   36.50
  -9   9   0  963.50   35.10
   9   9   0 1018.30   35.40
  -9   9   0 1054.99   37.80
  -9   9   0 1032.40   34.80
   9   9   0 1036.30   37.40
 -11  -9   0   27.20    3.40
 -11  -9   0   24.60    2.40
 -11  -9   0   32.20    4.80
  11  -9   0   32.10    5.00
 -11   9   0   25.60    1.80
 -11   9   0   28.50    5.20
  11   9   0   31.80    4.90
  11   9   0   24.10    3.00
  11   9   0   25.20    2.50
 -11   9   0   27.60    1.90
 -13  -9   0  334.37   16.30
 -13  -9   0  328.47   13.10
  13  -9   0  360.36   16.20
 -13  -9   0  320.27   13.90
 -13   9   0  368.96   15.10
  13   9   0  334.87   13.50
 -13   9   0  346.87   16.20
  13   9   0  337.47   15.90
  13   9   0  332.37   13.00
  15  -9   0  348.07   17.10
 -15  -9   0  341.27   14.80
 -15  -9   0  346.07   17.30
 -15   9   0  372.46   16.00
  15   9   0  355.56   13.90
  15   9   0  312.97   13.10
  15   9   0  362.36   17.20
 -15   9   0  340.37   17.00
 -17  -9   0    8.70    3.30
 -17  -9   0    7.20    3.80
  17   9   0   10.00    2.10
  17   9   0   -4.50    3.20
  17   9   0    3.40    2.30
 -17   9   0   10.20    4.30
 -17   9   0    5.30    3.50
 -19  -9   0   27.10    6.10
  19  -9   0   11.90    4.80
 -19  -9   0   40.30    5.20
 -19   9   0   25.20    6.50
  19   9   0   28.30    6.80
 -19   9   0   27.10    5.60
 -21  -9   0   36.20    8.40
  21  -9   0   32.30    6.80
 -21   9   0   29.70    7.10
  21   9   0   29.50    7.80
   0 -10   0   47.20    3.30
   0 -10   0   60.39    4.00
   0  10   0   62.09    3.90
   0  10   0   54.39    3.20
   0  10   0   60.69    2.90
   0  10   0   59.69    3.80
  -2 -10   0  997.20   35.60
   2 -10   0 1002.20   35.40
  -2 -10   0 1013.00   33.50
   2 -10   0  997.70   34.30
  -2 -10   0 1025.10   35.40
  -2  10   0 1018.90   34.50
  -2  10   0 1003.50   35.30
  -2  10   0  982.00   34.30
   2  10   0 1017.20   33.80
   2  10   0  977.50   34.60
  -2  10   0  972.00   35.00
  -2  10   0 1019.80   35.40
   2  10   0 1033.90   35.40
   2  10   0  982.40   35.40
   4 -10   0  408.86   14.50
  -4 -10   0  363.26   15.20
   4 -10   0  386.46   15.10
  -4 -10   0  410.26   15.70
  -4  10   0  418.06   14.30
   4  10   0  363.76   14.30
   4  10   0  370.96   15.20
  -4  10   0  387.06   14.40
  -4  10   0  394.26   15.30
  -4  10   0  404.16   15.00
   4  10   0  393.76   14.50
  -6 -10   0  471.95   15.80
  -6 -10   0  444.06   15.40
   6 -10   0  464.55   16.80
  -6 -10   0  446.16   18.40
  -6 -10   0  432.76   17.90
   6 -10   0  447.06   17.50
   6  10   0  451.05   16.50
  -6  10   0  441.26   17.50
  -6  10   0  480.25   16.30
  -6  10   0  433.26   17.10
   6  10   0  442.56   17.90
   6  10   0  439.56   16.40
   6  10   0  443.86   17.50
  -6  10   0  449.86   17.90
  -8 -10   0  168.88    6.50
  -8 -10   0  163.48    9.40
  -8 -10   0  167.58    9.10
  -8 -10   0  156.38    7.00
   8 -10   0  170.88    8.70
   8 -10   0  181.88    8.10
  -8  10   0  171.98    8.20
   8  10   0  167.88    8.70
  -8  10   0  184.78    6.90
  -8  10   0  182.48    8.80
   8  10   0  155.98    7.40
  -8  10   0  198.08    9.30
   8  10   0  168.78    7.30
  -8  10   0  177.88    7.10
 -10 -10   0   96.99    4.50
 -10 -10   0  113.99    7.40
 -10 -10   0   92.39    5.10
  10 -10   0  102.69    7.50
 -10  10   0   97.79    4.70
  10  10   0   95.79    5.00
 -10  10   0  103.59    4.40
  10  10   0   88.99    5.20
  10  10   0   99.09    6.70
 -10  10   0  107.19    7.00
  12 -10   0  138.49    8.70
 -12 -10   0  132.19    6.00
 -12 -10   0  122.89    8.60
 -12 -10   0  132.09    6.80
  12  10   0  133.49    6.80
 -12  10   0  133.49    5.30
 -12  10   0  131.09    5.10
  12  10   0  122.69    8.30
 -12  10   0  134.09    8.60
 -14 -10   0   28.80    3.00
  14 -10   0   28.50    5.20
 -14 -10   0   34.80    4.00
 -14 -10   0   30.40    5.20
 -14  10   0   34.80    5.10
  14  10   0   32.40    3.80
  14  10   0   32.70    5.90
 -14  10   0   38.30    6.00
 -16 -10   0   19.80    5.00
 -16 -10   0   15.60    3.50
  16 -10   0   16.20    4.90
 -16  10   0   22.80    5.10
  16  10   0   17.70    2.90
  18 -10   0   73.19    8.20
 -18 -10   0   65.19    7.90
 -18 -10   0   61.89    5.90
  18  10   0   57.49    3.80
  18  10   0   59.59    8.40
 -18  10   0   73.29    8.00
 -18  10   0   55.39    7.10
  20 -10   0    7.00    4.20
 -20 -10   0    4.10    4.70
 -20 -10   0    6.10    3.50
 -20  10   0    6.20    4.40
  20  10   0   -0.90    4.10
 -20  10   0    3.00    4.20
 -22 -10   0   -1.40    6.20
 -22 -10   0   14.70    4.90
  22 -10   0    0.40    4.80
 -22  10   0   13.70   10.60
 -22  10   0    7.60    5.00
  22  10   0    2.10    5.80
  -1 -11   0    4.30    1.00
   1 -11   0    2.50    1.60
  -1 -11   0    6.30    2.00
  -1 -11   0    2.00    1.50
   1 -11   0    3.50    1.10
   1  11   0    2.90    1.50
  -1  11   0    3.70    1.10
  -1  11   0    6.70    1.60
  -1  11   0    2.00    1.40
  -1  11   0    0.80    1.30
  -1  11   0    3.10    1.60
   1  11   0    2.00    1.50
   1  11   0    1.60    1.20
   1  11   0    3.30    1.00
   3 -11   0   38.10    2.70
  -3 -11   0   40.40    3.60
   3 -11   0   34.80    3.40
  -3 -11   0   40.90    3.30
   3  11   0   38.50    2.70
   3  11   0   36.00    3.30
  -3  11   0   32.70    2.90
   3  11   0   37.50    1.70
  -3  11   0   41.30    2.60
  -3  11   0   31.90    3.00
  -3  11   0   39.10    2.60
   3  11   0   42.80    3.40
   5 -11   0  148.49    6.40
  -5 -11   0  136.99    7.40
   5 -11   0  151.68    7.10
  -5 -11   0  134.69    7.10
   5  11   0  124.69    7.10
  -5  11   0  138.99    7.40
  -5  11   0  146.39    6.00
   5  11   0  134.49    6.20
  -5  11   0  138.39    7.00
  -5  11   0  139.89    6.70
   5  11   0  137.19    7.00
   5  11   0  126.49    6.10
  -5  11   0  142.19    6.30
  -7 -11   0    6.10    1.80
   7 -11   0   13.10    2.50
  -7 -11   0    6.00    2.40
  -7 -11   0   10.00    1.60
   7 -11   0    7.80    2.60
  -7 -11   0    7.80    1.00
  -7  11   0    6.90    2.30
   7  11   0   13.90    3.00
  -7  11   0   10.70    2.10
  -7  11   0   13.30    2.80
   7  11   0    9.60    2.20
  -7  11   0    9.00    1.70
  -7  11   0   10.30    1.70
  -9 -11   0  220.68    9.30
  -9 -11   0  234.38    8.70
  -9 -11   0  245.58   11.90
   9 -11   0  231.58   11.20
  -9  11   0  244.58    9.10
   9  11   0  241.78   11.40
   9  11   0  222.78    9.80
  -9  11   0  252.97   11.80
  -9  11   0  238.28    9.40
   9  11   0  230.98    9.60
  11 -11   0   55.09    5.50
 -11 -11   0   45.80    3.70
 -11 -11   0   45.40    5.50
 -11 -11   0   46.70    3.00
 -11  11   0   52.89    3.20
  11  11   0   46.60    3.40
  11  11   0   37.20    4.90
 -11  11   0   47.90    2.90
 -11  11   0   50.09    5.30
  11  11   0   50.99    4.00
 -13 -11   0   96.69    5.90
 -13 -11   0   94.69    6.60
  13 -11   0  101.09    7.80
 -13 -11   0  102.79    8.10
 -13  11   0   93.29    6.80
 -13  11   0  103.59    7.90
  13  11   0   95.39    7.60
  13  11   0   91.59    5.20
  13  11   0  102.59    6.00
 -15 -11   0   35.50    6.70
  15 -11   0   36.30    6.00
 -15 -11   0   35.70    4.20
 -15  11   0   31.10    5.80
  15  11   0   34.80    4.00
 -15  11   0   39.60    6.00
  15  11   0   26.60    5.40
  15  11   0   23.10    3.30
  17 -11   0   18.70    5.70
 -17 -11   0   20.30    4.30
 -17 -11   0   21.20    5.30
  17  11   0   20.40    3.20
 -17  11   0   14.20    4.50
 -17  11   0   14.60    4.90
  17  11   0   19.70    5.30
 -19 -11   0    9.60    3.00
 -19 -11   0    8.60    4.50
  19 -11   0    8.70    4.50
 -19  11   0    5.60    4.40
  19  11   0   11.70    5.40
 -19  11   0   13.90    4.90
 -21 -11   0   14.30    5.60
 -21  11   0   19.80    4.90
 -21  11   0    4.30    5.00
  21  11   0   22.30    7.20
   0 -12   0 1598.54   54.99
   0 -12   0 1585.44   53.09
   0  12   0 1481.45   54.69
   0  12   0 1583.94   54.69
   0  12   0 1562.04   53.89
   0  12   0 1660.93   53.49
   2 -12   0  673.53   23.40
  -2 -12   0  650.93   24.70
  -2 -12   0  662.73   22.60
   2 -12   0  679.73   24.90
  -2 -12   0  670.13   25.00
   2  12   0  675.73   24.90
  -2  12   0  672.03   23.60
  -2  12   0  663.83   24.70
   2  12   0  697.63   23.00
   2  12   0  651.43   23.80
  -2  12   0  683.03   23.80
  -2  12   0  663.33   24.70
   2  12   0  652.33   24.60
  -2  12   0  693.13   24.50
  -4 -12   0   54.89    4.40
   4 -12   0   47.70    3.20
  -4 -12   0   51.89    3.90
   4 -12   0   50.39    4.00
  -4  12   0   45.30    3.00
   4  12   0   48.80    4.00
   4  12   0   52.39    3.90
  -4  12   0   47.10    3.70
  -4  12   0   46.50    3.00
  -4  12   0   46.40    3.40
   4  12   0   48.40    3.30
  -6 -12   0 1190.68   43.30
  -6 -12   0 1175.18   43.00
   6 -12   0 1172.78   42.60
   6 -12   0 1245.78   41.80
  -6  12   0 1216.78   43.30
  -6  12   0 1240.88   42.90
   6  12   0 1157.78   44.00
  -6  12   0 1189.28   41.70
   6  12   0 1212.18   41.70
   6  12   0 1192.08   42.70
  -6  12   0 1270.27   41.30
  -6  12   0 1151.08   41.20
  -6  12   0 1217.98   42.30
   6  12   0 1142.49   41.40
  -8 -12   0  585.94   23.70
   8 -12   0  597.74   23.20
  -8 -12   0  600.14   20.40
   8  12   0  569.74   21.60
   8  12   0  583.74   23.30
  -8  12   0  596.64   21.40
  -8  12   0  634.14   21.30
  -8  12   0  588.24   22.60
  -8  12   0  618.34   23.80
   8  12   0  603.34   21.90
  -8  12   0  576.04   23.10
 -10 -12   0   73.59    3.50
 -10 -12   0   71.59    4.20
 -10 -12   0   72.29    6.30
  10 -12   0   67.99    5.90
  10  12   0   73.39    4.80
  10  12   0   81.59    6.20
 -10  12   0   67.39    5.90
 -10  12   0   66.99    4.00
 -10  12   0   78.19    3.90
  10  12   0   68.89    4.30
 -12 -12   0  219.38    9.50
 -12 -12   0  200.48    8.60
  12 -12   0  231.58   12.00
 -12 -12   0  222.18   12.20
  12  12   0  242.88   12.00
 -12  12   0  217.28   11.90
 -12  12   0  216.38    8.80
  12  12   0  218.58    9.90
 -12  12   0  211.38    8.50
  14 -12   0  262.17   13.70
 -14 -12   0  250.67   13.90
 -14 -12   0  225.98   10.90
 -14 -12   0  224.18   10.10
  14  12   0  254.57   13.50
 -14  12   0  272.37   12.70
 -14  12   0  290.17   14.20
  14  12   0  245.88   11.20
 -16 -12   0  173.18   10.90
  16 -12   0  171.48   11.50
 -16 -12   0  157.48   11.40
  16  12   0  159.68   11.00
 -16  12   0  160.28   10.30
  16  12   0  172.18    8.50
 -16  12   0  156.48   11.20
 -18 -12   0   -2.50    3.60
 -18 -12   0    5.70    2.70
  18 -12   0    7.50    4.30
  18  12   0    8.40    2.60
  18  12   0   -0.70    3.70
 -18  12   0    3.30    3.90
 -18  12   0   -0.70    3.40
  20 -12   0   37.10    7.50
 -20 -12   0   42.30    7.90
 -20 -12   0   41.30    5.40
  20  12   0   51.49    9.10
 -20  12   0   37.10    7.90
 -20  12   0   36.10    6.80
  22 -12   0   46.50    9.60
 -22  12   0   50.19    8.90
   1 -13   0 1618.74   58.69
  -1 -13   0 1833.52   59.19
   1 -13   0 1662.03   56.99
  -1 -13   0 1669.23   58.49
   1  13   0 1748.23   58.59
  -1  13   0 1700.63   57.29
   1  13   0 1593.94   56.99
  -1  13   0 1678.43   58.49
   1  13   0 1704.23   58.79
  -1  13   0 1706.53   58.39
   1  13   0 1674.33   57.69
  -1  13   0 1686.83   58.59
  -3 -13   0 1239.38   43.90
   3 -13   0 1296.17   43.80
   3 -13   0 1257.47   42.10
  -3 -13   0 1203.48   43.40
   3  13   0 1170.18   42.40
  -3  13   0 1245.58   43.40
  -3  13   0 1294.27   42.30
  -3  13   0 1249.57   42.40
   3  13   0 1240.98   42.60
   3  13   0 1144.19   43.40
  -3  13   0 1268.97   43.60
   3  13   0 1083.99   41.00
  -3  13   0 1239.58   43.10
   3  13   0 1254.27   43.40
  -5 -13   0  163.58    8.40
  -5 -13   0  154.48    7.80
   5 -13   0  141.89    7.50
   5 -13   0  155.18    6.90
  -5  13   0  150.58    7.20
   5  13   0  141.29    6.70
  -5  13   0  133.79    7.40
   5  13   0  152.58    7.70
   5  13   0  132.49    7.70
  -5  13   0  154.78    6.80
  -5  13   0  156.18    6.70
   5  13   0  155.98    7.00
   7 -13   0  969.90   33.50
  -7 -13   0  956.80   35.20
   7 -13   0  951.50   34.50
  -7  13   0  951.90   32.90
  -7  13   0  965.80   35.10
   7  13   0  958.80   33.30
  -7  13   0  863.11   34.30
   7  13   0  850.31   33.00
  -7  13   0  992.90   32.80
  -7  13   0  911.31   33.90
   7  13   0  954.90   34.60
   9 -13   0  195.68   10.30
  -9 -13   0  207.88   11.00
  -9 -13   0  199.38    7.40
   9  13   0  198.58    9.10
   9  13   0  197.78   10.40
  -9  13   0  229.28   14.90
  -9  13   0  210.18    8.40
  -9  13   0  197.68    8.50
 -11 -13   0  183.08   10.80
 -11 -13   0  185.68    7.30
 -11 -13   0  185.28    8.00
  11 -13   0  187.08   10.30
 -11  13   0  189.18    7.60
 -11  13   0  183.78   10.50
  11  13   0  179.28   10.20
 -11  13   0  172.88    7.90
  11  13   0  180.08    9.50
 -13 -13   0   10.30    2.30
 -13 -13   0    7.10    3.50
  13 -13   0    4.30    3.50
 -13 -13   0    6.80    1.70
  13  13   0    5.50    2.70
 -13  13   0   17.50    4.10
 -13  13   0    8.20    1.70
 -13  13   0    7.00    1.50
  13  13   0    8.00    3.70
 -13  13   0    4.60    3.10
  15 -13   0  388.56   18.30
 -15 -13   0  331.07   14.40
 -15 -13   0  365.76   15.40
 -15 -13   0  449.66   26.00
 -15  13   0  391.76   18.80
  15  13   0  383.26   15.70
  15  13   0  375.26   18.50
 -17 -13   0   32.10    4.10
  17 -13   0   36.30    6.90
 -17 -13   0   24.90    5.90
  17  13   0   23.70    5.80
  17  13   0   38.40    6.90
 -17  13   0   27.00    5.50
 -19 -13   0   11.20    3.60
  19 -13   0   17.10    5.10
 -19  13   0   12.40    5.00
 -19  13   0    7.50    4.70
  19  13   0   12.70    5.30
 -21 -13   0  102.79   12.10
  21 -13   0  102.69   10.60
 -21  13   0   80.79   14.40
  21  13   0   76.09   16.20
 -21  13   0   80.29   10.00
   0 -14   0  661.73   24.90
   0 -14   0  657.43   22.70
   0  14   0  677.23   23.10
   0  14   0  652.43   24.50
   0  14   0  656.93   23.70
   0  14   0  633.04   24.50
  -2 -14   0   10.00    1.10
  -2 -14   0    8.90    2.30
   2 -14   0    7.70    2.40
   2 -14   0   13.30    2.00
  -2 -14   0    9.00    2.50
  -2  14   0   13.60    2.70
   2  14   0   10.60    1.30
  -2  14   0   11.80    1.90
   2  14   0   14.90    2.50
  -2  14   0   16.20    2.40
  -2  14   0   14.80    2.90
   2  14   0   11.10    2.10
   2  14   0   13.30    2.60
   2  14   0   11.50    2.40
  -2  14   0   11.90    2.20
   4 -14   0    2.80    1.50
  -4 -14   0    4.80    1.80
  -4 -14   0    1.90    1.90
   4 -14   0    1.40    1.80
   4  14   0    4.10    1.90
  -4  14   0    3.80    1.50
  -4  14   0    5.40    1.60
   4  14   0    5.60    2.00
  -4  14   0    2.60    1.30
   4  14   0    3.60    1.90
  -4  14   0    6.70    2.20
   4  14   0    3.60    1.50
  -6 -14   0   88.29    6.60
  -6 -14   0   96.79    6.70
   6 -14   0   88.09    5.90
   6 -14   0  104.89    5.50
   6  14   0   94.79    5.40
   6  14   0  101.79    6.30
  -6  14   0   93.19    5.90
  -6  14   0  103.29    5.50
  -6  14   0   86.59    5.10
  -6  14   0   98.89    5.60
  -6  14   0  107.89    5.20
  -6  14   0   93.69    6.50
  -8 -14   0   40.50    5.00
   8 -14   0   45.70    4.70
  -8  14   0   37.60    3.00
   8  14   0   39.90    4.50
  -8  14   0   46.20    4.90
   8  14   0   43.90    4.30
  -8  14   0   38.00    3.10
 -10 -14   0   30.40    5.30
 -10 -14   0   25.80    1.90
 -10 -14   0   29.30    2.80
  10 -14   0   39.80    5.70
  10  14   0   27.50    4.70
 -10  14   0   27.60    4.60
 -10  14   0   30.20    2.80
 -10  14   0   31.10    2.80
  10  14   0   28.90    3.90
  12 -14   0    1.50    2.50
 -12 -14   0   -0.50    1.10
 -12 -14   0    0.90    1.30
 -12 -14   0   -0.40    2.70
  12  14   0    0.20    2.70
 -12  14   0    3.80    1.60
 -12  14   0    0.20    1.30
  12  14   0    1.70    2.30
 -12  14   0    1.30    2.60
 -14 -14   0   46.60    4.00
  14 -14   0   62.59    6.60
 -14 -14   0   42.50    3.30
 -14 -14   0   52.69    7.80
  14  14   0   48.70    6.30
  14  14   0   61.79    5.30
 -14  14   0   65.49    6.80
 -14  14   0   53.89    5.80
 -16 -14   0   61.89    8.50
  16 -14   0   54.99    9.40
 -16 -14   0   52.59    4.30
 -16  14   0   42.90    7.00
  16  14   0   51.89    5.20
  16  14   0   46.80    7.10
 -16  14   0   55.89    6.50
 -18 -14   0   10.80    5.10
  18 -14   0   16.80    5.40
 -18 -14   0   13.70    3.50
  18  14   0   13.70    5.20
 -18  14   0   10.70    4.50
 -18  14   0   14.80    4.90
  18  14   0   19.30    3.50
 -20 -14   0    3.50    4.80
  20 -14   0    7.90    5.00
 -20  14   0    7.60    5.00
 -20  14   0    5.80    4.50
   1 -15   0   94.99    6.10
   1 -15   0   96.09    4.50
  -1 -15   0  105.19    6.40
  -1 -15   0  103.89    4.20
  -1  15   0   90.49    5.10
   1  15   0  101.19    4.60
   1  15   0  111.09    5.50
  -1  15   0   91.89    5.80
  -1  15   0   94.89    4.80
   1  15   0  103.69    6.00
  -1  15   0   98.29    5.60
  -1  15   0   88.89    5.70
   1  15   0  107.09    6.10
  -3 -15   0   43.40    3.80
  -3 -15   0   38.80    4.10
   3 -15   0   38.00    3.00
   3 -15   0   49.70    4.40
  -3  15   0   39.90    3.10
   3  15   0   40.90    1.90
   3  15   0   35.40    3.30
  -3  15   0   40.10    3.70
  -3  15   0   47.50    3.60
  -3  15   0   43.50    3.30
  -3  15   0   43.70    3.00
   3  15   0   40.70    3.80
  -3  15   0   47.90    4.00
   5 -15   0  207.58    8.80
  -5 -15   0  199.08   10.40
  -5 -15   0  170.78    9.60
  -5  15   0  213.28    8.80
  -5  15   0  185.08    9.50
  -5  15   0  214.38    8.70
   5  15   0  207.28    9.80
  -5  15   0  200.78    8.60
   5  15   0  189.98    9.50
  -5  15   0  200.18    9.30
  -7 -15   0  123.79    8.20
   7 -15   0  126.69    7.50
  -7  15   0  122.09    7.90
  -7  15   0  130.49    6.20
  -7  15   0  113.99    6.70
   7  15   0  126.39    7.60
  -7  15   0  135.79    6.20
   7  15   0  120.99    6.70
  -9 -15   0    2.80    2.80
   9 -15   0    5.70    2.80
   9  15   0   -0.10    2.00
   9  15   0    5.30    3.00
  -9  15   0    4.30    1.90
  -9  15   0    9.90    3.40
  -9  15   0    2.70    1.50
 -11 -15   0   36.20    5.30
 -11 -15   0   35.60    2.10
  11 -15   0   35.30    5.30
 -11  15   0   37.50    3.20
 -11  15   0   36.00    5.70
 -11  15   0   38.60    3.30
  11  15   0   42.40    4.20
  11  15   0   46.30    6.10
 -13 -15   0   12.70    2.20
  13 -15   0   12.90    4.10
 -13 -15   0    9.70    1.70
 -13 -15   0   15.00    4.90
 -13  15   0   12.40    2.10
  13  15   0    9.70    4.20
 -13  15   0    9.50    2.00
 -13  15   0    7.30    3.50
  13  15   0   11.30    3.20
 -13  15   0   13.60    4.10
 -15 -15   0   39.50    7.10
 -15 -15   0   36.70    3.50
  15 -15   0   47.30    7.30
 -15  15   0   43.60    6.20
  15  15   0   52.69    5.40
 -15  15   0   39.40    6.80
  15  15   0   42.20    6.80
  17 -15   0    1.80    3.60
 -17 -15   0   -2.20    2.80
 -17  15   0   -1.40    3.20
  17  15   0   -3.50    3.20
  17  15   0    7.40    2.90
 -17  15   0   -0.60    3.10
 -19 -15   0   -0.80    3.80
  19 -15   0    3.00    4.20
 -19  15   0    3.30    3.90
 -19  15   0    4.40    4.30
  19  15   0    3.40    5.00
  21 -15   0    3.50    5.20
 -21  15   0   -6.00    7.70
   0 -16   0  545.15   21.40
   0 -16   0  528.75   18.90
   0  16   0  542.15   20.10
   0  16   0  522.25   21.50
   0  16   0  515.35   21.70
   0  16   0  576.14   19.50
   0  16   0  522.25   20.80
   2 -16   0   19.30    2.50
  -2 -16   0   17.20    3.00
  -2 -16   0   17.20    3.50
   2 -16   0   14.70    3.30
   2  16   0   17.60    1.90
   2  16   0   20.40    3.70
  -2  16   0   22.50    3.70
  -2  16   0   20.80    2.80
  -2  16   0   15.10    2.20
  -2  16   0   17.30    3.20
  -2  16   0   12.30    2.70
   4 -16   0    9.20    2.30
   4 -16   0    4.70    2.30
  -4 -16   0    6.80    2.80
  -4 -16   0    8.40    2.70
   4  16   0    4.70    2.30
  -4  16   0   11.10    2.50
  -4  16   0    9.70    2.10
  -4  16   0    8.60    2.10
  -4  16   0    9.10    2.60
   4  16   0   10.10    2.50
  -6 -16   0  145.29    8.80
  -6  16   0  142.79    6.90
  -6  16   0  140.29    7.50
  -6  16   0  143.29    8.70
   6  16   0  144.39    7.40
  -6  16   0  159.08    7.10
   8 -16   0  276.17   15.70
  -8 -16   0  286.17   14.00
  -8  16   0  255.77   11.30
  -8  16   0  284.37   13.70
   8  16   0  272.87   13.10
   8  16   0  279.97   12.00
  -8  16   0  279.47   11.30
  10 -16   0  137.69    8.60
 -10 -16   0  128.79    9.10
 -10  16   0  137.79    6.50
  10  16   0  129.79    7.40
  10  16   0  142.49    8.70
 -10  16   0  119.39    6.50
 -10  16   0  122.59    8.70
 -12 -16   0   98.69    4.10
  12 -16   0  113.39    8.30
 -12 -16   0  106.29    4.40
 -12 -16   0  109.29    8.50
  12  16   0   97.59    7.80
 -12  16   0  100.49    8.10
 -12  16   0  108.09    5.50
  12  16   0  106.39    6.80
 -14 -16   0  217.88    9.10
 -14 -16   0  234.38    9.60
  14 -16   0  242.98   13.50
 -14 -16   0  251.37   14.40
  14  16   0  259.57   11.90
 -14  16   0  231.38    9.90
 -14  16   0  258.47   14.10
  14  16   0  255.67   16.50
 -14  16   0  241.98   13.70
 -14  16   0  243.38    9.70
 -16 -16   0   44.00    3.60
 -16 -16   0   38.60    7.00
  16 -16   0   53.89    6.70
  16  16   0   49.10    7.50
 -16  16   0   49.50    6.50
  16  16   0   60.49    5.60
 -18 -16   0    6.90    4.60
  18 -16   0    7.60    4.60
 -18  16   0    6.20    4.90
  18  16   0   13.30    5.50
 -18  16   0    9.20    4.50
  18  16   0   17.10    4.30
 -20 -16   0   14.80    9.00
  20  16   0   23.70    9.20
 -20  16   0   30.40    7.40
   1 -17   0  941.31   32.80
   1 -17   0  966.70   35.50
  -1 -17   0 1002.20   36.90
   1  17   0  948.31   34.00
  -1  17   0  980.90   35.00
  -1  17   0  941.31   33.30
   1  17   0  871.81   32.90
  -1  17   0  938.91   34.60
  -1  17   0  989.40   34.20
   1  17   0  930.81   34.80
   3 -17   0   22.70    2.90
  -3 -17   0   16.20    3.50
  -3 -17   0   15.30    3.20
   3 -17   0   23.00    4.10
   3  17   0   24.50    3.60
  -3  17   0   24.50    3.50
  -3  17   0   19.70    3.00
  -3  17   0   21.80    3.70
   3  17   0   16.80    3.20
  -5 -17   0  507.65   21.10
  -5  17   0  461.95   19.50
  -5  17   0  540.55   19.10
  -5  17   0  515.65   20.60
   5  17   0  472.25   21.00
   5  17   0  509.75   19.40
   7  17   0  250.07   11.10
  -7  17   0  247.88   10.40
   7  17   0  234.48   11.80
  -7  17   0  244.48   12.60
   9 -17   0  501.05   21.40
  -9 -17   0  518.95   22.50
  -9  17   0  526.45   22.40
   9  17   0  517.85   20.40
  -9  17   0  531.25   19.50
   9  17   0  511.25   21.60
  11 -17   0  154.68    9.80
 -11 -17   0  160.68   10.60
  11  17   0  161.18    8.70
 -11  17   0  159.28    7.80
 -11  17   0  147.99   10.00
 -11  17   0  157.38    7.50
  11  17   0  163.38   10.00
  13 -17   0  399.56   18.60
 -13 -17   0  389.86   24.90
  13  17   0  369.46   18.30
  13  17   0  414.86   17.10
 -13  17   0  386.36   15.30
 -13  17   0  401.46   16.70
 -13  17   0  411.36   17.70
 -13  17   0  393.26   19.10
  15 -17   0   63.99    7.30
 -15 -17   0   66.19    7.70
 -15  17   0   73.69    7.00
  15  17   0   68.49    7.60
 -15  17   0   75.99    3.90
  15  17   0   77.09    6.10
 -15  17   0   70.99    7.50
  17 -17   0   82.29    8.50
 -17 -17   0   86.79    9.40
  17  17   0   80.39    9.00
  17  17   0  101.59    7.10
 -17  17   0   67.19    8.00
 -17  17   0   93.29    8.50
  19 -17   0   26.50    6.90
 -19 -17   0   25.70    6.20
 -19  17   0   27.10    6.10
  19  17   0   25.50    6.40
 -19  17   0   21.40    5.80
   0 -18   0  951.90   35.60
   0  18   0  897.81   34.60
   0  18   0  948.61   35.00
   0  18   0 1006.90   34.30
   0  18   0  931.01   33.20
  -2 -18   0   91.89    6.20
   2 -18   0  103.19    7.20
  -2 -18   0  101.79    7.20
  -2  18   0  106.39    6.30
  -2  18   0  117.99    6.20
  -2  18   0  106.79    6.70
   2  18   0   97.19    6.60
   2  18   0  103.09    6.20
  -2  18   0  117.09    5.60
   2  18   0   99.09    4.60
  -4 -18   0    0.10    2.20
   4 -18   0   -1.00    2.00
  -4  18   0    0.20    1.80
   4  18   0    2.90    2.40
  -4  18   0    2.10    1.80
  -4  18   0   -0.30    1.90
   4  18   0    2.00    2.00
  -4  18   0   -0.90    1.10
  -6 -18   0   85.49    6.90
   6  18   0   76.89    6.10
   6  18   0   76.09    5.40
  -6  18   0   83.99    5.20
  -6  18   0   88.09    6.40
  -8 -18   0  221.78   12.60
   8  18   0  225.08   11.10
   8  18   0  245.68   12.30
  -8  18   0  254.77   13.00
  -8  18   0  248.88   11.50
 -10 -18   0  118.79    8.70
  10 -18   0  105.59    7.90
 -10  18   0  119.79    6.30
 -10  18   0  115.49    8.50
  10  18   0  113.69    7.20
  10  18   0  106.79    8.00
 -12 -18   0   75.89    7.60
  12 -18   0   69.19    6.90
  12  18   0   73.79    5.90
 -12  18   0   72.29    6.20
  12  18   0   72.99    7.20
 -12  18   0   68.59    7.10
 -12  18   0   71.89    4.70
 -14 -18   0   58.09    7.50
  14 -18   0   64.99    7.20
  14  18   0   59.99    7.20
 -14  18   0   49.40    6.10
  14  18   0   67.49    6.30
 -14  18   0   72.09    4.30
 -14  18   0   66.79    7.50
 -16 -18   0   45.40    7.70
  16 -18   0   58.69    7.60
 -16  18   0   56.79    6.90
  16  18   0   74.79    6.30
 -16  18   0   61.09    7.40
  16  18   0   49.50    7.90
  18 -18   0   21.80    5.60
 -18 -18   0   17.80    9.20
 -18  18   0   22.50    7.00
  18  18   0   24.50    4.40
  18  18   0   15.20    5.70
 -18  18   0   18.60    5.30
  20 -18   0   17.60    5.90
 -20  18   0    4.60    9.90
   1 -19   0   94.99    7.10
  -1 -19   0  100.39    7.20
  -1  19   0  100.29    5.30
  -1  19   0   89.29    6.10
  -1  19   0  101.79    6.70
   1  19   0  108.39    6.90
   1  19   0  107.39    5.10
  -1  19   0  109.29    6.30
   1  19   0  118.19    6.50
   3 -19   0   56.29    5.40
  -3 -19   0   49.90    5.40
  -3  19   0   55.19    4.40
  -3  19   0   47.40    3.60
   3  19   0   41.10    5.20
   3  19   0   53.69    4.50
  -3  19   0   58.49    5.10
  -5 -19   0   23.80    4.60
   5  19   0   18.60    3.60
  -5  19   0   30.10    4.60
  -5  19   0   25.30    3.20
   5  19   0   21.10    3.90
  -7 -19   0    4.30    3.00
   7  19   0    4.80    2.90
  -7  19   0    3.60    2.10
   7  19   0    0.50    2.50
  -7  19   0    0.00    2.60
  -9 -19   0  152.78   10.50
   9  19   0  170.68    9.20
  -9  19   0  172.88   10.60
   9  19   0  168.98   10.00
  -9  19   0  171.68    8.20
 -11 -19   0   13.70    4.10
  11 -19   0    9.50    3.80
 -11  19   0    7.30    3.10
  11  19   0    5.50    3.20
 -11  19   0    5.40    3.00
 -11  19   0    9.80    2.60
  11  19   0    8.40    3.90
  13 -19   0   47.00    7.10
 -13 -19   0   61.89    9.00
  13  19   0   46.30    8.10
 -13  19   0   43.50    4.10
  13  19   0   49.99    6.00
 -13  19   0   43.30    6.80
 -13  19   0   43.40    6.10
 -15 -19   0    1.10    3.30
  15 -19   0    4.90    3.90
 -15  19   0   -1.10    3.00
 -15  19   0    4.20    3.50
  15  19   0    2.00    3.00
 -15  19   0    9.60    1.90
  15  19   0    3.20    3.90
 -17 -19   0    7.80    5.00
  17 -19   0    9.60    4.20
  17  19   0    7.80    4.70
  17  19   0   13.80    4.00
 -17  19   0    4.30    4.00
 -19 -19   0   -1.40    3.90
  19 -19   0    2.40    4.70
 -19  19   0   -1.50    4.20
 -19  19   0    0.50    4.50
   0 -20   0  386.36   17.00
   0  20   0  364.36   14.30
   0  20   0  360.86   15.30
   0  20   0  379.26   16.20
  -2 -20   0   15.20    3.50
   2 -20   0   17.40    4.00
  -2  20   0   15.10    3.00
   2  20   0   15.70    1.80
  -2  20   0   19.20    3.20
  -2  20   0   15.00    3.50
   2  20   0   13.90    3.00
   4 -20   0    8.90    3.30
  -4 -20   0    6.20    3.20
   4  20   0    8.20    2.90
   4  20   0    9.50    3.00
  -4  20   0    9.00    2.70
  -4  20   0    8.20    3.40
  -6 -20   0  134.09    9.00
   6  20   0  127.49    8.20
  -6  20   0  127.99    8.30
   6  20   0  123.09    7.40
  -6  20   0  128.49    7.00
  -8 -20   0  316.07   16.20
  -8  20   0  292.77   15.60
   8  20   0  329.07   15.30
  -8  20   0  326.27   13.50
   8  20   0  321.07   14.30
 -10 -20   0  148.69   10.10
 -10  20   0  133.69    9.60
 -10  20   0  144.79    7.40
  10  20   0  134.59    9.20
  10  20   0  117.79    8.00
 -12 -20   0   57.09    7.10
  12 -20   0   65.59    6.80
 -12  20   0   57.99    7.20
 -12  20   0   55.99    6.50
 -12  20   0   54.59    4.50
  12  20   0   66.19    6.80
  12  20   0   57.49    5.80
 -14 -20   0   64.29    7.70
  14 -20   0   61.49    7.90
 -14  20   0   59.19    6.50
  14  20   0   59.89    8.40
 -14  20   0   72.29    4.60
  14  20   0   75.09    7.00
 -16 -20   0   50.09    9.00
  16 -20   0   75.19    7.90
 -16  20   0   74.89    7.70
 -16  20   0   56.59    7.30
  16  20   0   69.39    8.50
  18 -20   0   28.80    6.60
 -18 -20   0   12.80    6.10
 -18  20   0   17.30    5.40
  18  20   0   17.20    5.80
 -18  20   0   16.10    5.60
   1 -21   0  460.35   19.50
  -1 -21   0  419.56   19.20
  -1  21   0  404.06   16.80
   1  21   0  472.95   18.10
  -1  21   0  442.26   17.80
   1  21   0  443.36   18.70
   1  21   0  420.86   16.20
   1  21   0  449.76   15.70
  -3 -21   0   84.19    7.10
   3 -21   0  104.39    7.40
  -3  21   0  100.89    6.10
  -3  21   0   91.19    7.30
   3  21   0   92.79    6.20
   3  21   0   89.09    6.60
  -3  21   0   83.99    5.30
  -5 -21   0    9.20    3.80
   5  21   0    5.90    2.70
   5  21   0   11.40    3.30
  -5  21   0    9.70    3.10
  -5  21   0    3.60    3.00
  -7 -21   0  342.27   17.50
  -7  21   0  371.76   15.20
   7  21   0  348.67   16.60
  -7  21   0  386.36   18.00
   7  21   0  373.36   16.00
  -7  21   0  369.26   17.00
  -9 -21   0   29.60    5.70
  -9  21   0   36.60    6.10
   9  21   0   39.40    5.20
  -9  21   0   39.00    4.10
   9  21   0   44.30    6.60
 -11 -21   0  161.68   10.90
  11  21   0  130.39    9.60
 -11  21   0  139.39    7.60
  11  21   0  139.99    8.80
 -11  21   0  139.19   10.20
 -11  21   0  142.99    8.70
  13 -21   0   30.80    5.50
 -13 -21   0   19.20    5.60
 -13  21   0   25.60    3.60
  13  21   0   16.20    4.50
 -13  21   0   24.50    5.70
 -13  21   0   20.40    4.70
  13  21   0   17.60    4.90
 -15 -21   0   75.09    8.90
  15 -21   0   79.69    8.40
  15  21   0   94.69    9.20
 -15  21   0   92.49    8.10
 -15  21   0   99.29    6.60
  15  21   0  107.39    8.00
 -15  21   0   92.69    8.80
 -17 -21   0   32.60    7.10
  17 -21   0   36.00    6.80
 -17  21   0   35.50    6.90
 -17  21   0   30.30    7.20
  17  21   0   25.30    7.70
   0 -22   0  329.47   16.30
   0  22   0  347.67   14.90
   0  22   0  336.87   12.90
   0  22   0  354.26   15.70
   0  22   0  358.66   13.70
  -2 -22   0  107.59    8.00
   2 -22   0  114.69    7.90
  -2  22   0  113.09    6.80
   2  22   0   98.89    7.00
   2  22   0   96.19    6.60
   2  22   0   98.89    4.50
  -2  22   0  101.29    7.20
  -2  22   0  102.09    5.80
   2  22   0  106.49    5.00
  -4 -22   0    1.20    2.40
   4 -22   0    2.50    2.80
  -4  22   0    1.10    2.50
   4  22   0    3.70    2.50
  -4  22   0    4.40    2.40
   4  22   0    5.30    2.80
  -6 -22   0  233.88   13.10
   6  22   0  225.08   11.30
  -6  22   0  220.98   10.70
   6  22   0  228.28   12.00
  -6  22   0  226.48   12.20
  -8 -22   0   70.39    7.40
  -8  22   0   85.79    7.00
  -8  22   0   70.39    7.20
  -8  22   0   69.19    5.60
  -8  22   0   71.69    5.50
   8  22   0   81.09    6.30
   8  22   0   80.19    6.90
 -10 -22   0  127.09    9.80
 -10  22   0  117.89    7.10
  10  22   0  113.09    8.00
 -10  22   0  124.99    9.60
 -10  22   0  121.29    7.80
  10  22   0  126.89    9.10
 -12 -22   0   84.19    8.30
 -12  22   0   81.69    6.80
 -12  22   0   73.89    7.70
  12  22   0   66.29    7.30
 -12  22   0   78.29    5.60
 -14 -22   0   32.00    7.60
 -14  22   0   36.00    6.10
 -14  22   0   30.90    6.30
  14  22   0   35.00    6.60
 -14  22   0   44.50    4.00
  14  22   0   44.30    6.50
 -16 -22   0   30.50   10.20
  16 -22   0   49.40    7.80
  16  22   0   56.19    6.70
 -16  22   0   42.00    6.50
 -16  22   0   32.30    6.50
  16  22   0   28.70    6.70
  18 -22   0    3.50    4.40
  18  22   0   20.50    5.20
 -18  22   0    7.60    5.70
  18  22   0    0.80    5.20
   1 -23   0   10.80    3.70
  -1 -23   0    6.70    3.40
   1  23   0    7.50    3.30
  -1  23   0   10.70    3.10
  -1  23   0   12.70    2.40
   1  23   0   10.20    1.90
  -1  23   0   14.50    2.40
   1  23   0   15.00    4.00
  -1  23   0   11.70    3.50
   1  23   0   11.20    1.70
  -3 -23   0    0.70    2.70
   3 -23   0   -1.20    2.50
  -3  23   0   -1.10    2.20
  -3  23   0   -1.80    2.10
   3  23   0   -1.00    2.30
   3  23   0    1.00    2.50
  -3  23   0    3.90    1.90
  -5 -23   0   46.50    5.90
  -5  23   0   58.09    5.00
   5  23   0   44.80    5.10
   5  23   0   61.79    6.00
  -5  23   0   49.70    5.50
  -7 -23   0    5.70    3.10
  -7  23   0    2.20    2.80
   7  23   0    2.30    3.10
  -7  23   0    4.00    3.10
  -7  23   0    0.50    2.20
  -7  23   0   -1.10    2.20
   7  23   0    2.10    3.00
  -9 -23   0   45.10    6.80
  -9  23   0   54.29    4.90
   9  23   0   50.49    6.10
  -9  23   0   53.69    5.20
  -9  23   0   54.89    6.80
   9  23   0   49.20    5.70
  -9  23   0   56.49    6.00
 -11 -23   0    2.40    3.70
 -11  23   0   -0.60    2.20
  11  23   0    5.50    3.60
 -11  23   0   -4.10    2.40
  11  23   0    2.30    3.00
 -11  23   0    2.20    2.20
 -13 -23   0   39.60    7.30
  13  23   0   30.00    6.40
 -13  23   0   35.60    4.30
  13  23   0   49.30    6.20
 -13  23   0   32.30    5.40
 -13  23   0   33.40    6.60
 -15 -23   0   -1.10    4.00
  15  23   0    7.60    3.60
 -15  23   0    5.30    4.00
  15  23   0    0.00    4.00
 -15  23   0    4.10    3.40
 -17 -23   0    3.70    4.00
 -17  23   0    3.60    4.90
 -17  23   0    1.30    6.20
  17  23   0    7.50    5.40
  17  23   0   12.80    4.40
   0 -24   0  133.49    9.30
   0  24   0  134.99    8.20
   0  24   0  153.68    9.00
   0  24   0  120.09    6.40
   0  24   0  133.39    6.00
  -2 -24   0  139.19    9.80
   2 -24   0  147.29    9.60
   2  24   0  150.08    8.60
  -2  24   0  147.29    8.90
  -2  24   0  128.99    6.60
  -2  24   0  143.59    8.30
   2  24   0  149.09    9.00
  -2  24   0  117.99    7.00
   4 -24   0    5.20    3.00
  -4 -24   0   11.70    4.20
  -4  24   0    9.50    3.30
  -4  24   0    9.10    2.40
  -4  24   0   12.10    3.30
   4  24   0   11.10    3.70
   4  24   0    7.70    3.30
  -6 -24   0  150.58   10.50
  -6  24   0  154.68    8.20
   6  24   0  163.68    9.80
   6  24   0  154.08    9.30
  -6  24   0  147.89    8.60
  -6  24   0  157.18    9.80
  -8 -24   0   53.19    7.80
  -8  24   0   56.09    6.10
   8  24   0   48.30    6.10
  -8  24   0   52.29    7.60
  -8  24   0   52.79    5.00
  -8  24   0   51.99    5.10
 -10 -24   0   27.10    6.20
  10  24   0   17.90    4.10
 -10  24   0   17.40    4.80
  10  24   0   20.00    5.30
 -10  24   0   18.60    4.60
 -10  24   0   11.00    3.70
 -10  24   0   21.10    4.20
 -12 -24   0   24.30    6.00
 -12  24   0   30.20    4.50
 -12  24   0   29.00    5.30
  12  24   0   25.90    5.90
 -12  24   0   34.10    6.70
 -12  24   0   34.50    6.60
  12  24   0   41.80    6.60
 -14 -24   0   12.20    5.30
 -14  24   0   25.20    5.20
  14  24   0   29.10    5.70
 -14  24   0   40.30    3.90
 -14  24   0   22.10    5.60
  14  24   0   27.60    6.40
 -16 -24   0   48.20   12.50
 -16  24   0   39.60    6.60
  16  24   0   39.90    7.80
 -16  24   0   40.90    7.90
  -1 -25   0  137.79   10.00
   1 -25   0  153.18   10.10
   1  25   0  151.68    9.30
   1  25   0  150.58    6.10
   1  25   0  136.09    8.60
  -1  25   0  146.09    6.80
  -1  25   0  145.79    8.70
   1  25   0  152.28    6.60
  -1  25   0  153.58    9.30
  -3 -25   0  121.09    9.30
   3 -25   0  112.19    8.70
   3  25   0  111.29    8.00
   3  25   0  127.99    8.10
  -3  25   0  116.89    8.10
  -3  25   0  112.39    7.50
  -5 -25   0  148.09   10.70
  -5  25   0  151.38    9.70
  -5  25   0  161.18    8.20
  -5  25   0  164.78    9.10
   5  25   0  152.58    9.80
  -7 -25   0   16.50    4.80
  -7  25   0   14.40    4.80
  -7  25   0   12.30    3.00
   7  25   0   12.10    3.90
   7  25   0   13.30    4.00
  -7  25   0   18.70    4.60
  -7  25   0   11.10    3.30
  -9 -25   0  157.18   11.20
  -9  25   0  153.38    8.70
  -9  25   0  134.79   10.60
   9  25   0  151.28    9.70
  -9  25   0  133.79    9.80
  -9  25   0  138.69    8.50
 -11 -25   0   32.00    6.90
 -11  25   0   33.50    4.40
 -11  25   0   30.30    6.40
  11  25   0   21.60    5.60
  11  25   0   23.10    4.90
 -11  25   0   23.20    4.70
 -11  25   0   34.50    6.50
 -13 -25   0  102.29    9.90
 -13  25   0   99.89    8.10
  13  25   0  104.39    9.30
 -13  25   0   94.89    8.80
 -13  25   0   83.19    8.60
 -13  25   0   93.39    6.60
  13  25   0  116.59    8.90
 -15 -25   0  125.79   12.00
  15  25   0  141.89   10.30
 -15  25   0  127.59   12.80
 -15  25   0  127.89   11.10
   0 -26   0  253.77   13.50
   0  26   0  204.38    9.40
   0  26   0  247.78   12.50
   0  26   0  218.58    9.00
   0  26   0  222.38   12.50
   2 -26   0   52.49    7.50
  -2 -26   0   54.39    7.50
  -2  26   0   40.70    3.50
  -2  26   0   50.39    6.60
  -2  26   0   41.00    5.10
   2  26   0   64.09    9.00
   2  26   0   38.10    5.00
   4 -26   0   98.79    8.20
   4  26   0  103.29    7.80
   4  26   0  110.19    7.70
  -4  26   0   93.69    5.90
  -4  26   0   98.39    7.10
  -4  26   0  102.49    7.80
  -6 -26   0    2.60    2.80
   6  26   0    4.50    3.40
   6  26   0   -2.10    2.40
  -6  26   0   -2.10    2.10
  -6  26   0    2.00    2.10
  -6  26   0   -0.60    2.50
  -8 -26   0   35.80    6.80
  -8  26   0   22.50    4.70
   8  26   0   26.10    6.20
   8  26   0   25.70    5.10
  -8  26   0   22.50    4.10
  -8  26   0   29.00    4.60
 -10 -26   0   37.70    7.10
  10  26   0   28.60    6.20
 -10  26   0   22.90    5.50
 -10  26   0   25.90    5.40
 -10  26   0   30.90    4.50
  10  26   0   21.70    5.20
 -10  26   0   28.60    4.80
 -12 -26   0   24.30    6.40
 -12  26   0   23.30    4.60
  12  26   0    7.20    4.60
 -12  26   0   21.20    4.10
  12  26   0   22.40    5.60
 -12  26   0   23.50    5.80
 -12  26   0   17.40    5.20
 -14 -26   0  109.59   10.80
 -14  26   0  129.79    9.70
  14  26   0  107.99   10.10
 -14  26   0  122.19   10.60
  14  26   0  137.19   10.40
 -14  26   0  118.59    9.70
  -1 -27   0   15.60    6.50
   1 -27   0   14.20    4.30
  -1  27   0   18.50    4.30
   1  27   0   14.30    3.90
  -1  27   0   20.40    4.20
   1  27   0   14.90    4.00
  -1  27   0   19.40    2.50
   3 -27   0   10.30    3.40
  -3 -27   0   13.40    4.30
   3  27   0   11.90    3.40
  -3  27   0    8.30    3.40
  -3  27   0   17.70    4.10
  -3  27   0   11.90    2.70
   3  27   0    8.50    3.60
  -5 -27   0    2.30    3.30
  -5  27   0   -2.80    2.20
  -5  27   0    1.40    1.90
   5  27   0    6.20    3.30
   5  27   0   -0.30    2.70
  -5  27   0    7.80    3.20
  -7 -27   0    6.50    3.70
  -7  27   0    2.50    2.80
   7  27   0    1.10    3.10
   7  27   0    5.00    4.00
  -7  27   0   -4.40    2.30
  -7  27   0   -0.40    2.80
  -7  27   0    2.70    2.40
  -9 -27   0   14.00    4.00
  -9  27   0    9.20    4.40
   9  27   0   16.00    4.60
  -9  27   0   19.10    4.10
   9  27   0   11.90    4.20
  -9  27   0   20.10    4.30
  -9  27   0   13.30    4.10
 -11 -27   0    1.40    3.90
 -11  27   0    5.20    3.00
 -11  27   0    1.20    2.60
  11  27   0    7.10    4.00
  11  27   0    2.50    3.90
 -11  27   0    6.00    3.70
 -11  27   0    5.90    3.60
 -13 -27   0    6.10    4.10
  13  27   0    9.00    4.70
 -13  27   0   -0.30    3.40
 -13  27   0    3.00    3.30
  13  27   0    8.50    4.20
 -13  27   0    2.60    3.70
  15  27   0   25.70    5.70
 -15  27   0   12.30    5.80
 -15  27   0   25.20    6.00
   0 -28   0  119.19    9.40
   0  28   0  119.49    5.50
   0  28   0  126.19    8.50
   0  28   0  113.19    8.30
   2 -28   0    3.00    3.00
  -2 -28   0    0.20    2.90
  -2  28   0    0.00    2.50
   2  28   0    0.60    2.40
  -2  28   0    1.50    2.80
   2  28   0   -1.10    2.90
  -2  28   0    2.90    1.80
  -4 -28   0    5.40    3.40
   4  28   0    9.00    3.70
  -4  28   0    6.80    3.30
   4  28   0   12.70    4.20
  -4  28   0    8.30    2.60
  -4  28   0    7.30    3.30
  -6 -28   0   -1.60    2.60
  -6  28   0   -0.90    2.00
  -6  28   0    3.50    3.00
  -6  28   0    0.30    3.20
  -6  28   0    2.20    2.80
   6  28   0    1.50    3.30
   6  28   0    3.00    3.40
  -8 -28   0   42.40    7.20
  -8  28   0   39.20    6.50
   8  28   0   47.20    7.10
   8  28   0   43.80    7.10
  -8  28   0   37.20    5.30
  -8  28   0   48.80    8.10
 -10 -28   0    0.40    3.40
 -10  28   0    8.90    4.00
  10  28   0   -7.10    2.60
 -10  28   0   -0.30    2.60
 -10  28   0    3.30    3.40
  10  28   0    0.50    3.60
 -10  28   0    7.40    3.20
 -12 -28   0    5.40    4.30
  12  28   0    0.50    3.70
 -12  28   0    3.20    2.80
 -12  28   0    5.10    4.30
  12  28   0    5.20    4.40
 -12  28   0    8.20    3.90
 -12  28   0    9.20    2.90
 -14  28   0    7.40    8.30
 -14  28   0   10.90    4.20
  14  28   0   32.70    6.40
  14  28   0   19.10    5.70
 -14  28   0   15.60    5.30
   1 -29   0   86.99    7.90
  -1 -29   0   77.89    7.80
   1  29   0   78.39    6.90
  -1  29   0   55.09    6.40
  -1  29   0   70.09    6.60
  -1  29   0   75.99    4.50
   1  29   0   78.09    7.10
  -3 -29   0   58.99    7.50
   3 -29   0   58.09    6.80
   3  29   0   57.49    6.30
  -3  29   0   49.00    4.20
   3  29   0   52.09    6.20
  -3  29   0   50.39    5.80
  -3  29   0   47.70    5.70
  -5 -29   0   57.89    7.30
   5  29   0   39.80    6.80
  -5  29   0   41.30    4.20
  -5  29   0   47.70    6.30
  -5  29   0   43.40    6.30
  -7 -29   0   57.39    9.30
   7  29   0   49.10    7.30
  -7  29   0   50.99    5.10
  -7  29   0   55.49    7.70
  -7  29   0   52.89    5.70
   7  29   0   50.89    7.40
  -7  29   0   58.49    8.70
  -9 -29   0    9.80    4.40
   9  29   0   13.00    4.60
   9  29   0    7.70    4.20
  -9  29   0    7.30    3.10
  -9  29   0    9.20    4.10
  -9  29   0    8.30    3.60
  -9  29   0    1.80    3.50
 -11 -29   0   49.10    8.40
  11  29   0   37.50    6.90
  11  29   0   54.99   11.50
 -11  29   0   44.70    5.60
 -11  29   0   37.00    7.00
 -11  29   0   37.20    6.90
 -11  29   0   33.10    5.00
 -13  29   0   38.00    9.20
 -13  29   0   53.69    6.50
  13  29   0   26.20    6.20
  13  29   0   72.39    8.90
 -13  29   0   42.70    7.60
   0 -30   0    3.80    3.20
   0  30   0    3.00    3.10
   0  30   0   -0.10    2.30
   2 -30   0  141.79   10.40
  -2 -30   0  119.69   10.30
   2  30   0  134.19    9.60
  -2  30   0  134.49    6.90
  -2  30   0  124.39    9.10
  -2  30   0  135.99    9.30
   2  30   0  140.09    9.40
  -4 -30   0   61.99    9.10
   4  30   0   46.50    6.60
  -4  30   0   58.69    6.30
   4  30   0   54.89    6.60
  -4  30   0   63.09    4.80
  -4  30   0   55.89    6.30
  -6 -30   0   50.89    8.70
  -6  30   0   43.70    4.60
  -6  30   0   43.90    7.60
   6  30   0   50.79    6.60
   6  30   0   55.19    6.70
  -6  30   0   40.60    6.30
  -6  30   0   46.90    5.90
  -8 -30   0   32.30    6.70
  -8  30   0   40.80    7.30
  -8  30   0   38.90    5.20
   8  30   0   33.00    6.20
  -8  30   0   36.70    6.40
   8  30   0   30.70    6.10
  -8  30   0   35.20    5.20
 -10 -30   0   36.60    7.60
 -10  30   0   30.50    6.10
  10  30   0   50.79    7.70
  10  30   0   38.70    6.80
 -10  30   0   36.70    5.90
 -10  30   0   25.80    4.50
 -10  30   0   44.10    7.70
  12  30   0   44.10    7.30
 -12  30   0   47.10    7.50
 -12  30   0   41.40    8.40
 -12  30   0   64.69    6.00
  -1 -31   0   18.50    5.30
   1 -31   0   28.70    6.60
  -1  31   0   16.90    4.50
   1  31   0   16.20    4.80
  -1  31   0   21.40    5.00
  -3 -31   0    1.80    3.30
   3 -31   0    3.30    3.50
   3  31   0   -4.00    2.90
  -3  31   0    0.80    2.80
  -3  31   0    4.30    2.00
  -3  31   0   -0.40    3.00
   3  31   0    2.80    3.60
  -5 -31   0   13.10    5.30
  -5  31   0   19.20    3.50
   5  31   0   14.70    5.20
  -5  31   0   22.50    5.00
   5  31   0   17.80    5.30
  -7 -31   0    2.60    4.40
   7  31   0    1.30    5.90
  -7  31   0    4.90    3.00
  -7  31   0   -1.40    2.90
  -7  31   0    6.50    2.40
  -7  31   0    1.60    3.50
   7  31   0   -0.50    3.10
  -9 -31   0    1.50    4.40
  -9  31   0    8.70    3.10
  -9  31   0   10.20    3.30
   9  31   0    6.40    4.30
  -9  31   0    7.90    3.80
  -9  31   0    4.10    4.60
   9  31   0    7.40    4.10
 -11  31   0   10.50    3.50
  11  31   0    8.30    5.00
 -11  31   0   15.90    7.60
  11  31   0    2.50    4.20
 -11  31   0   14.80    5.20
 -11  31   0   10.90    3.90
   0 -32   0    4.30    3.50
   0  32   0    0.10    2.50
   0  32   0   -1.00    3.10
   2 -32   0   17.50    4.90
  -2 -32   0   28.40    6.00
   2  32   0   24.10    5.30
  -2  32   0   15.50    4.30
  -2  32   0   20.90    5.50
   2  32   0   22.50    5.00
  -4 -32   0    4.50    3.80
  -4  32   0    2.30    3.70
   4  32   0    2.70    3.80
  -4  32   0    0.10    2.90
  -6 -32   0    8.20    7.00
  -6  32   0   10.90    4.90
   6  32   0   11.60    4.70
  -6  32   0    9.00    4.10
   6  32   0   18.30    5.00
  -6  32   0   13.40    4.00
  -6  32   0    9.00    3.00
  -8 -32   0    2.50    4.40
   8  32   0    8.10    5.50
   8  32   0    1.90    4.30
  -8  32   0    5.90    3.20
  -8  32   0    5.80    2.70
  -8  32   0    9.40    4.50
  -8  32   0    3.30    3.60
   1 -33   0   70.59    9.40
  -1 -33   0   57.29    8.70
   1  33   0   59.39    7.50
   1  33   0   58.59    7.00
  -1  33   0   66.29    6.80
  -3 -33   0   41.50    9.70
   3  33   0   27.10    5.80
   3  33   0   28.00    5.70
  -3  33   0   54.09    7.30
  -5 -33   0   16.80    5.00
   5  33   0   24.80    7.00
  -5  33   0   12.70    4.60
  -5  33   0   16.10    5.30
   5  33   0   11.80    4.70
  -7 -33   0   17.00    7.10
   7  33   0   31.00    6.60
  -7  33   0   36.90    6.30
  -7  33   0   28.80    5.30
  -7  33   0   32.50    5.60
   7  33   0   25.20    6.20
   0 -34   0  232.18   16.40
   0  34   0  229.78   13.20
   0  34   0  233.38   14.70
  -2 -34   0   15.60    5.60
   2 -34   0   11.90    6.10
  -2  34   0   17.20    4.70
  -2  34   0   17.30    5.10
   2  34   0   12.60    4.30
  -4 -34   0   34.20    7.80
   4  34   0   22.60    5.30
  -4  34   0   30.30    5.90
   4  34   0   26.90    7.00
  -4  34   0   28.50    5.70
  -6  34   0   37.40    7.70
  -6  34   0   43.40   10.90
  -6  34   0   37.20    7.50
   6  34   0   27.50    5.90
   1 -35   0    2.40    4.40
   1  35   0    4.10    4.30
  -1  35   0   12.20    4.50
 -22   0   1    5.90    4.60
 -22   0   1    4.10    4.60
  22   0  -1    0.30    8.30
  20   0  -1    0.40    3.70
 -20   0   1    0.10    3.60
 -20   0   1    4.80    3.30
 -18   0   1   -1.40    2.80
 -18   0   1    0.80    3.00
  18   0  -1    2.20    3.60
  16   0  -1   -1.20    3.00
 -16   0   1   -1.60    2.80
 -16   0   1   -2.40    2.70
  14   0  -1    0.40    2.60
 -14   0   1   -1.60    2.60
 -14   0   1   -1.00    2.30
  12   0  -1    0.40    2.20
 -12   0   1    2.00    2.30
 -12   0   1   -1.10    2.00
  10   0  -1   -0.60    1.40
 -10   0   1    1.90    1.50
  10   0  -1    0.50    1.50
  10   0  -1   -0.20    0.60
 -10   0   1   -0.30    1.60
 -10   0   1   -1.10    1.10
  10   0  -1    0.00    0.50
 -10   0   1    1.10    1.50
  -8   0   1    0.10    1.20
  -8   0   1    1.50    0.70
  -8   0   1    0.30    1.30
   8   0  -1    0.10    1.50
   8   0  -1    2.00    1.60
   8   0  -1    0.40    0.80
  -8   0   1    1.20    1.60
  -8   0   1    1.80    1.30
  -6   0   1    0.00    0.90
   6   0  -1   -0.50    1.20
  -6   0   1    0.10    1.10
  -6   0   1   -0.80    0.60
   6   0  -1   -0.10    0.70
   6   0  -1    0.90    1.10
  -6   0   1    3.40    1.40
  -6   0   1    0.10    1.10
   4   0  -1    0.30    0.70
   4   0  -1    0.40    0.90
  -4   0   1   -0.30    0.70
  -4   0   1    0.10    0.90
   4   0  -1    0.90    0.80
  -4   0   1    0.80    0.90
  -4   0   1   -0.10    0.60
   2   0  -1    1.20    0.50
  -2   0   1    0.70    0.60
  -2   0   1    0.30    0.50
  -2   0   1    0.70    0.50
   2   0  -1    0.90    0.60
  -2   0   1    0.60    0.50
   2   0  -1    0.50    0.50
   2   0  -1    0.40    0.50
   0   0   1    0.60    0.40
   2   0   1   -0.30    0.70
  -2   0  -1    0.70    0.50
   2   0   1    0.80    0.60
   2   0   1    0.50    0.50
  -2   0  -1   -0.10    0.60
  -2   0  -1    1.00    0.80
   2   0   1    0.20    0.80
  -2   0  -1    1.10    0.80
   4   0   1   -0.40    0.70
   4   0   1   -0.40    0.80
  -4   0  -1   -0.60    0.60
  -4   0  -1    1.10    1.00
  -4   0  -1    1.30    0.90
  -4   0  -1    0.90    0.30
   4   0   1    0.90    0.90
   4   0   1   -0.20    0.40
   6   0   1    0.00    1.10
  -6   0  -1    0.60    1.30
   6   0   1    1.30    1.50
  -6   0  -1    3.00    1.20
  -6   0  -1    1.00    1.60
   6   0   1   -0.30    1.40
  -8   0  -1   -1.40    1.20
  -8   0  -1   -1.30    1.70
   8   0   1    0.10    1.50
   8   0   1   -1.00    1.40
   8   0   1    0.20    1.50
  10   0   1    1.50    1.90
 -10   0  -1   -0.90    1.80
 -10   0  -1    0.10    1.20
 -12   0  -1   -2.20    2.10
  12   0   1   -0.10    2.50
 -14   0  -1   -1.10    2.40
 -14   0  -1   -3.10    2.20
  14   0   1   -1.10    2.90
 -16   0  -1   -1.60    2.50
  16   0   1   -1.60    2.80
 -16   0  -1    1.10    3.20
  18   0   1   -1.40    3.00
 -18   0  -1   -4.90    2.80
 -18   0  -1   -0.80    3.00
 -20   0  -1    2.70    3.90
 -20   0  -1    2.40    3.30
  20   0   1   -7.80    3.60
 -22   0  -1    8.70    5.50
 -22   0  -1    4.90    4.10
  22   0   1   11.40    5.10
 -23  -1   1   26.40    7.50
 -23  -1   1   15.80    6.50
 -23   1   1   24.90    6.90
 -21  -1   1   44.60    7.50
  21  -1  -1   42.80    8.50
 -21  -1   1   70.39    7.60
 -21   1   1   59.49    7.30
 -21   1   1   52.09    8.30
  21   1  -1   51.49    9.10
  19  -1  -1   34.70    6.60
 -19  -1   1   24.60    5.50
  19   1  -1   27.70    6.30
 -19   1   1   41.50    6.50
 -19   1   1   39.60    7.80
 -17  -1   1    7.60    3.80
  17  -1  -1    9.10    4.00
 -17  -1   1    1.20    2.80
 -17   1   1    4.10    3.10
  17   1  -1    4.00    3.70
 -17   1   1    3.60    3.30
 -15  -1   1  667.93   27.20
 -15  -1   1  656.83   25.70
  15  -1  -1  637.14   27.10
  15   1  -1  676.43   27.30
 -15   1   1  652.63   27.00
 -15   1   1  654.53   25.80
 -13  -1   1  340.57   15.40
  13  -1  -1  338.07   15.40
 -13  -1   1  325.77   14.10
 -13   1   1  333.67   14.30
  13   1  -1  324.77   15.30
 -13   1   1  331.97   15.30
  11  -1  -1  316.77   14.80
 -11  -1   1  322.07   13.00
 -11  -1   1  335.87   14.10
  11  -1  -1  299.17   13.80
 -11  -1   1  302.97   12.30
 -11   1   1  323.27   13.00
 -11   1   1  325.47   14.00
  11   1  -1  295.37   13.80
  11   1  -1  315.77   14.90
  11   1  -1  308.27   11.10
  11   1  -1  311.57   10.80
  -9  -1   1   51.59    3.30
  -9  -1   1   57.89    4.40
  -9  -1   1   56.79    3.80
   9  -1  -1   58.09    4.30
   9  -1  -1   53.89    2.30
   9   1  -1   53.79    4.20
  -9   1   1   47.30    4.10
  -9   1   1   55.59    3.50
   9   1  -1   60.29    4.40
  -9   1   1   59.79    4.10
   9   1  -1   60.19    2.90
  -9   1   1   54.19    3.80
  -7  -1   1 2518.75   82.99
   7  -1  -1 2433.26   83.59
   7  -1  -1 2474.45   82.09
  -7  -1   1 2404.36   83.49
  -7  -1   1 2432.86   81.89
   7  -1  -1 2437.16   83.59
  -7  -1   1 2465.35   82.69
  -7  -1   1 2334.97   83.59
   7   1  -1 2451.65   83.59
   7   1  -1 2524.75   83.69
  -7   1   1 2388.76   83.49
  -7   1   1 2461.55   81.89
  -7   1   1 2514.05   82.99
  -7   1   1 2457.25   82.79
   7   1  -1 2595.94   82.39
  -5  -1   1  113.39    4.50
  -5  -1   1  111.09    5.20
   5  -1  -1  120.19    5.40
  -5  -1   1  125.19    5.50
  -5  -1   1  122.29    5.10
   5  -1  -1  125.19    4.60
   5   1  -1  110.79    5.30
  -5   1   1  121.79    5.10
  -5   1   1  119.49    4.90
  -5   1   1  117.19    4.60
   5   1  -1  120.49    4.80
  -5   1   1  111.49    5.30
  -5   1   1  128.19    5.40
   3  -1  -1  218.08    7.70
  -3  -1   1  211.38    7.90
  -3  -1   1  213.78    7.90
  -3  -1   1  207.88    7.80
   3  -1  -1  214.38    8.10
  -3  -1   1  210.68    7.60
   3  -1  -1  210.48    7.80
   3  -1  -1  207.18    7.70
   3   1  -1  217.68    8.00
  -3   1   1  210.78    7.70
  -3   1   1  217.18    7.90
   3   1  -1  219.78    7.80
  -3   1   1  215.98    7.80
   3   1  -1  220.58    7.80
  -3   1   1  200.98    8.00
   3   1  -1  221.98    8.00
   1  -1  -1  919.61   29.20
   1  -1  -1  764.12   29.20
  -1  -1   1  853.41   29.20
  -1  -1   1  914.71   29.30
   1   1  -1  945.81   29.20
  -1   1   1  748.03   29.20
   1   1  -1  938.31   29.40
   1  -1   1   96.09    3.70
  -1  -1  -1   97.59    3.70
   1  -1   1   97.99    3.70
  -1  -1  -1   94.09    3.90
  -1  -1  -1   97.79    3.70
   1  -1   1  101.29    4.00
   1  -1   1   98.09    3.60
  -1   1  -1  105.99    3.70
  -1   1  -1   99.99    3.60
   1   1   1   95.09    3.60
  -1   1  -1   99.09    3.80
   1   1   1   95.49    3.70
   1   1   1   96.49    3.90
   5  -1   1   18.20    2.40
  -5  -1  -1   17.90    2.30
  -5  -1  -1   16.80    2.00
  -5  -1  -1   14.20    0.90
   5  -1   1   14.90    1.70
  -5  -1  -1   14.00    1.50
   5  -1   1   16.90    2.40
  -5   1  -1   13.90    1.80
   5   1   1   16.50    2.30
   5   1   1   12.80    1.50
   5   1   1   13.60    1.10
   5   1   1   16.30    2.20
  -5   1  -1   15.40    2.20
  -5   1  -1   13.00    1.60
  -7  -1  -1 2712.33   90.99
  -7  -1  -1 2565.34   89.99
   7  -1   1 2774.62   90.19
   7  -1   1 2718.43   90.99
   7  -1   1 2583.64   91.29
  -7  -1  -1 2687.83   91.49
  -7   1  -1 2560.64   90.09
  -7   1  -1 2726.13   91.59
   7   1   1 2734.93   89.99
   7   1   1 2738.53   89.09
   7   1   1 2637.74   90.99
  -7   1  -1 2771.02   90.89
   7   1   1 2595.44   91.39
   7   1   1 2680.73   88.99
  -9  -1  -1 1289.97   46.70
  -9  -1  -1 1312.17   46.20
  -9  -1  -1 1261.27   44.90
   9  -1   1 1310.87   46.10
   9  -1   1 1336.97   45.10
  -9   1  -1 1348.67   46.80
   9   1   1 1306.67   46.70
  -9   1  -1 1287.47   46.00
   9   1   1 1311.47   46.20
  -9   1  -1 1271.07   45.00
  11  -1   1  483.35   19.80
 -11  -1  -1  466.75   18.70
 -11  -1  -1  502.95   20.50
 -11   1  -1  507.15   21.80
  11   1   1  482.15   19.80
 -13  -1  -1    9.40    2.70
 -13  -1  -1   13.30    4.20
  13  -1   1   10.20    3.70
  13   1   1    6.00    3.30
 -13   1  -1   10.00    3.60
  15  -1   1  257.17   13.70
 -15  -1  -1  259.07   14.10
 -15  -1  -1  249.97   12.20
 -15   1  -1  256.77   12.30
  15   1   1  285.97   14.20
 -15   1  -1  262.07   14.30
 -17  -1  -1  120.59    8.10
  17  -1   1  129.39   11.80
 -17  -1  -1  110.69    9.50
 -17   1  -1  108.29    7.90
 -17   1  -1  115.89    9.70
 -19  -1  -1   -0.20    3.00
 -19  -1  -1    2.10    3.70
  19  -1   1    3.60    3.90
 -19   1  -1    2.20    3.20
  19   1   1   -2.30    3.30
 -19   1  -1    4.00    3.60
  21  -1   1   75.69    9.20
 -21  -1  -1   41.00    7.50
 -21  -1  -1   77.49    7.80
  21   1   1   70.09   10.40
 -21   1  -1   58.19    7.40
 -21   1  -1   46.40    7.90
 -23  -1  -1   46.20   11.80
 -23  -1  -1   61.19    7.90
 -23   1  -1   34.50    7.70
 -23   1  -1   19.60    6.70
 -22  -2   1  100.89    9.50
 -22  -2   1  102.69   10.40
  22  -2  -1  126.19   15.40
 -22   2   1  100.79    9.90
 -22   2   1  110.39    9.70
  20  -2  -1   82.69    8.70
 -20  -2   1   86.79    8.50
 -20  -2   1   69.29    7.50
 -20   2   1   75.69    7.70
 -20   2   1   65.49    8.10
  20   2  -1   68.79    8.90
 -18  -2   1   34.10    6.60
  18  -2  -1   31.20    6.50
 -18  -2   1   18.60    4.50
  18   2  -1   25.20    5.40
 -18   2   1   20.20    4.80
 -18   2   1   24.50    5.50
 -16  -2   1  216.18   12.80
  16  -2  -1  230.48   13.30
 -16  -2   1  239.38   12.00
 -16   2   1  230.98   13.00
  16   2  -1  232.18   13.30
 -16   2   1  245.98   12.20
  14  -2  -1  894.61   34.30
 -14  -2   1  869.31   32.70
 -14  -2   1  875.01   34.20
 -14   2   1  880.41   32.90
  14   2  -1  895.31   34.20
 -14   2   1  883.01   34.10
 -12  -2   1  464.75   18.80
  12  -2  -1  489.05   20.10
 -12   2   1  508.65   19.10
  12   2  -1  473.45   16.50
 -12   2   1  494.15   20.00
  12   2  -1  485.15   17.00
  12   2  -1  484.65   20.00
 -10  -2   1  125.79    7.10
  10  -2  -1  143.99    7.60
 -10  -2   1  138.39    6.70
 -10  -2   1  142.29    7.70
 -10   2   1  130.59    7.10
 -10   2   1  130.79    6.30
 -10   2   1  144.69    6.90
  10   2  -1  132.79    6.30
 -10   2   1  151.48    7.60
  10   2  -1  142.49    7.60
  10   2  -1  144.89    7.60
  10   2  -1  133.29    5.20
   8  -2  -1 1059.59   38.00
  -8  -2   1 1082.69   37.30
   8  -2  -1 1062.69   35.90
  -8  -2   1 1100.89   38.20
  -8  -2   1 1089.69   36.90
   8  -2  -1 1116.49   38.20
  -8  -2   1 1041.50   37.90
   8   2  -1 1030.70   38.10
  -8   2   1 1063.79   36.00
  -8   2   1 1058.19   38.00
  -8   2   1 1072.69   37.40
   8   2  -1 1135.79   37.10
  -8   2   1 1052.39   37.80
  -8   2   1 1069.89   37.10
   8   2  -1 1063.39   38.10
  -6  -2   1  182.58    8.10
  -6  -2   1  188.68    6.90
   6  -2  -1  187.88    6.80
   6  -2  -1  190.78    8.00
  -6  -2   1  186.08    7.50
   6  -2  -1  186.88    8.10
  -6   2   1  185.68    7.90
  -6   2   1  188.38    6.90
   6   2  -1  180.18    8.10
  -6   2   1  188.38    7.50
   6   2  -1  198.78    7.30
  -6   2   1  185.98    7.60
  -6   2   1  189.68    8.00
   6   2  -1  194.48    8.10
   4  -2  -1 1219.08   39.90
  -4  -2   1 1147.99   40.50
   4  -2  -1 1158.08   40.30
   4  -2  -1 1156.98   40.60
  -4  -2   1 1178.58   39.90
  -4   2   1 1206.88   40.60
   4   2  -1 1173.18   40.00
  -4   2   1 1195.18   40.40
  -4   2   1 1193.98   40.30
   4   2  -1 1210.88   40.10
  -4   2   1 1205.58   40.00
   4   2  -1 1198.18   40.50
   0  -2  -1  588.84   19.90
   0  -2  -1  591.94   19.80
   0  -2   1  601.84   20.00
   0  -2   1  579.14   20.10
   0  -2  -1  587.74   19.90
   0  -2  -1  594.94   20.20
   0   2   1  573.64   20.20
   0   2   1  576.64   19.90
   0   2  -1  581.14   20.10
   0   2   1  599.94   19.80
  -2  -2  -1  599.94   20.50
   2  -2   1  621.24   20.50
   2  -2   1  612.14   20.70
   2  -2   1  597.14   20.70
  -2  -2  -1  612.74   21.20
   2  -2   1  592.14   21.20
  -2  -2  -1  617.34   21.10
  -2  -2  -1  596.14   20.50
  -2   2  -1  634.94   20.60
  -2   2  -1  620.04   21.30
   2   2   1  595.44   20.60
  -2   2  -1  606.24   20.80
   2   2   1  580.04   20.40
  -2   2  -1  610.44   20.70
   2   2   1  610.44   21.10
  -4  -2  -1   67.29    3.70
   4  -2   1   63.49    3.00
  -4  -2  -1   59.89    2.80
  -4  -2  -1   58.69    2.50
   4  -2   1   59.89    3.60
   4  -2   1   60.99    3.20
  -4  -2  -1   62.79    3.40
   4   2   1   64.79    3.70
   4   2   1   60.39    3.00
  -4   2  -1   63.29    3.10
   4   2   1   61.79    2.60
  -4   2  -1   60.39    3.20
   4   2   1   56.29    3.40
  -4   2  -1   57.59    3.60
  -4   2  -1   62.69    2.40
  -6  -2  -1 1285.77   44.30
  -6  -2  -1 1310.57   44.70
   6  -2   1 1230.18   44.50
   6  -2   1 1301.77   44.10
  -6  -2  -1 1250.67   43.20
   6  -2   1 1318.47   43.50
   6   2   1 1262.97   42.70
  -6   2  -1 1300.57   44.70
   6   2   1 1280.27   43.20
  -6   2  -1 1228.78   43.50
   6   2   1 1280.17   44.20
  -6   2  -1 1255.77   44.00
   6   2   1 1238.28   44.50
  -8  -2  -1 3098.39  107.49
   8  -2   1 3270.37  108.79
   8  -2   1 3093.49  109.09
   8  -2   1 3327.67  107.89
  -8   2  -1 3115.29  107.79
   8   2   1 3174.78  108.79
  -8   2  -1 3189.18  108.59
   8   2   1 3222.78  106.59
  -8   2  -1 3325.87  109.49
   8   2   1 3230.08  106.69
  10  -2   1  586.54   22.80
 -10  -2  -1  600.14   23.40
  10  -2   1  613.04   21.80
 -10  -2  -1  585.24   21.40
 -10   2  -1  601.34   23.40
 -10   2  -1  541.85   21.50
  10   2   1  595.64   22.90
  12  -2   1   64.19    5.70
 -12  -2  -1   71.49    6.40
 -12  -2  -1   73.39    4.90
 -12   2  -1   63.29    6.20
  12   2   1   73.69    6.10
 -14  -2  -1  412.06   16.50
 -14  -2  -1  383.86   18.50
  14  -2   1  418.76   18.40
  14   2   1  403.06   18.20
 -14   2  -1  394.66   18.60
 -14   2  -1  391.96   16.60
 -16  -2  -1  398.06   17.30
 -16  -2  -1  408.66   19.70
  16  -2   1  407.06   19.20
 -16   2  -1  406.96   17.60
 -16   2  -1  406.16   19.70
  16   2   1  412.96   19.30
 -18  -2  -1   38.40    7.00
 -18  -2  -1   44.00    6.10
  18  -2   1   25.90    6.30
 -18   2  -1   40.00    7.10
 -18   2  -1   41.90    6.50
  18   2   1   47.80    7.60
 -20  -2  -1   18.00    4.90
  20  -2   1   27.00    6.40
 -20  -2  -1   27.80    5.20
  20   2   1   21.90    5.90
 -20   2  -1   24.90    5.40
 -20   2  -1   24.30    6.20
 -22  -2  -1  117.09    9.50
 -22  -2  -1  109.89   10.90
  22  -2   1   99.59   10.60
 -22   2  -1   75.99   11.10
  22   2   1  108.79   11.30
 -22   2  -1  117.29   15.10
  23  -3  -1   53.29   16.30
 -23  -3   1   72.89    9.20
 -23  -3   1   79.29    8.70
  23   3  -1   51.99   10.90
 -23   3   1   81.69    9.00
 -21  -3   1   61.49    9.10
 -21  -3   1   68.19    7.30
  21  -3  -1   54.79    8.70
 -21   3   1   83.69    8.00
 -21   3   1   70.59    8.20
  21   3  -1   63.39    9.30
 -19  -3   1    6.00    3.90
 -19  -3   1   -0.50    3.00
  19  -3  -1    0.40    3.70
 -19   3   1    3.80    3.70
  19   3  -1    8.00    4.30
 -17  -3   1   53.59    5.90
  17  -3  -1   38.80    6.50
 -17  -3   1   48.80    6.80
 -17   3   1   44.80    5.80
  17   3  -1   59.89    8.30
 -17   3   1   57.99    7.70
 -15  -3   1  123.89    7.70
  15  -3  -1  113.79    8.80
 -15  -3   1  109.59    8.50
 -15   3   1  123.59    7.90
 -15   3   1  122.39    8.70
  15   3  -1  101.69    8.40
 -13  -3   1  630.64   25.50
 -13  -3   1  638.34   25.20
  13  -3  -1  662.83   25.40
  13   3  -1  590.34   21.20
  13   3  -1  630.14   25.10
  13   3  -1  578.14   21.90
 -13   3   1  632.54   24.00
 -13   3   1  633.84   25.10
 -11  -3   1   19.20    2.30
 -11  -3   1   22.50    3.20
  11  -3  -1   27.80    4.60
  11  -3  -1   18.70    3.60
 -11  -3   1   20.40    3.90
 -11   3   1   18.50    3.80
  11   3  -1   20.40    2.10
 -11   3   1   25.90    3.60
  -9  -3   1  478.75   17.60
   9  -3  -1  476.75   18.40
   9  -3  -1  481.25   15.90
   9  -3  -1  484.55   18.70
  -9  -3   1  482.45   17.20
  -9  -3   1  457.55   18.30
  -9  -3   1  479.55   18.70
  -9   3   1  452.35   18.20
  -9   3   1  470.25   16.00
   9   3  -1  481.25   17.30
   9   3  -1  485.45   17.00
   9   3  -1  457.95   18.90
   9   3  -1  474.65   18.50
  -9   3   1  470.85   17.80
  -9   3   1  457.35   17.40
  -9   3   1  472.05   18.50
  -7  -3   1  218.18    9.60
   7  -3  -1  232.38    7.90
   7  -3  -1  219.68    9.40
  -7  -3   1  222.68    8.50
  -7  -3   1  214.98    8.80
   7  -3  -1  224.68    9.60
   7   3  -1  216.58    9.50
  -7   3   1  225.38    8.10
  -7   3   1  229.98    8.80
   7   3  -1  211.98    9.60
  -7   3   1  226.88    9.10
  -7   3   1  215.58    9.40
  -7   3   1  221.08    9.40
   7   3  -1  219.68    8.50
   5  -3  -1  779.42   27.50
   5  -3  -1  806.62   26.60
   5  -3  -1  781.72   27.70
  -5  -3   1  774.02   27.60
  -5  -3   1  781.82   27.10
  -5  -3   1  781.72   27.70
  -5  -3   1  767.92   26.70
  -5   3   1  822.12   27.30
   5   3  -1  773.32   26.90
  -5   3   1  809.32   27.70
   5   3  -1  745.93   27.50
  -5   3   1  801.12   27.20
  -5   3   1  785.22   27.50
   5   3  -1  766.52   27.70
  -5   3   1  835.22   26.90
   3  -3  -1 1783.72   61.99
   3  -3  -1 1898.11   62.69
  -3  -3   1 1893.81   62.99
  -3  -3   1 1815.52   62.29
   3  -3  -1 1840.82   62.29
  -3  -3   1 1873.61   62.39
  -3  -3   1 1835.92   62.09
  -3   3   1 1889.51   62.29
   3   3  -1 1784.22   62.09
  -3   3   1 1879.11   62.29
   3   3  -1 1859.21   62.59
  -3   3   1 1920.01   62.19
  -3   3   1 1837.22   62.89
   3   3  -1 1893.41   62.19
   3  -3   1   59.29    2.30
  -3  -3  -1   56.89    3.20
   3  -3   1   61.89    3.10
   3  -3   1   58.79    2.80
   3  -3   1   55.49    3.30
  -3  -3  -1   56.09    2.50
  -3  -3  -1   55.39    2.40
   3   3   1   55.69    3.30
   3   3   1   60.29    2.40
  -3   3  -1   57.79    2.90
  -3   3  -1   57.59    2.80
  -3   3  -1   58.89    2.50
   3   3   1   55.09    2.60
  -3   3  -1   58.39    3.40
   5  -3   1  246.98    9.50
   5  -3   1  246.58    9.10
  -5  -3  -1  231.58    8.70
  -5  -3  -1  232.48    8.50
  -5  -3  -1  236.68   10.00
   5  -3   1  225.58    9.90
   5   3   1  237.28    8.80
  -5   3  -1  233.48    9.10
  -5   3  -1  236.88    8.30
  -5   3  -1  249.78    8.10
   5   3   1  239.08    8.60
   5   3   1  245.58   10.00
   5   3   1  247.38    9.80
  -5   3  -1  229.68    9.30
   7  -3   1  180.08    8.40
  -7  -3  -1  193.58    8.60
   7  -3   1  206.58    8.00
  -7  -3  -1  192.48    9.00
  -7  -3  -1  190.68    7.50
  -7   3  -1  192.58    8.30
   7   3   1  177.68    8.80
  -7   3  -1  182.58    7.80
   7   3   1  186.98    8.60
   7   3   1  182.18    6.90
   7   3   1  182.58    7.00
  -7   3  -1  199.18    9.00
  -9  -3  -1 1365.76   47.90
  -9  -3  -1 1445.36   50.09
   9  -3   1 1482.65   48.50
   9  -3   1 1366.56   49.80
   9  -3   1 1417.66   49.30
   9   3   1 1397.26   47.00
  -9   3  -1 1416.06   49.20
   9   3   1 1334.87   49.80
   9   3   1 1382.86   47.10
   9   3   1 1409.66   49.50
  -9   3  -1 1350.46   48.30
  -9   3  -1 1421.86   49.99
  11  -3   1   20.80    3.60
 -11  -3  -1   16.10    2.50
 -11  -3  -1   15.40    2.60
 -11  -3  -1   10.90    3.30
  11   3   1   13.30    1.30
  11   3   1   15.50    1.50
 -11   3  -1   13.80    4.00
  11   3   1   12.00    3.50
 -13  -3  -1   65.69    4.80
  13  -3   1   59.49    6.00
 -13  -3  -1   65.69    6.50
 -13   3  -1   48.40    5.90
  13   3   1   63.49    6.20
 -15  -3  -1  140.79   10.30
  15  -3   1  163.38   10.40
 -15  -3  -1  155.28    8.70
 -15   3  -1  176.68    9.20
  15   3   1  155.18   10.40
 -15   3  -1  165.18   10.80
  17  -3   1  103.79    9.10
 -17  -3  -1   85.99    9.00
 -17  -3  -1  107.79    7.50
 -17   3  -1   97.79    7.60
  17   3   1   96.49    9.70
 -17   3  -1   94.89    8.90
  19  -3   1   36.50    6.50
 -19  -3  -1   36.10    6.90
 -19  -3  -1   40.60    8.00
 -19   3  -1   34.70    5.70
 -19   3  -1   34.50    7.30
  19   3   1   31.80    7.00
 -21  -3  -1   13.90    4.60
  21  -3   1   11.90    5.90
 -21  -3  -1   11.10    5.80
 -21   3  -1   11.00    5.70
  21   3   1    8.50    5.40
 -21   3  -1   13.20    4.70
  22  -4  -1   20.60   12.20
 -22  -4   1   14.70    5.30
 -22  -4   1   14.70    5.30
 -22   4   1   17.20    5.50
 -22   4   1   24.40    6.00
  22   4  -1   22.40    6.90
  20  -4  -1    1.80    3.70
 -20  -4   1    0.10    3.10
 -20  -4   1    5.00    3.70
  20   4  -1    1.40    4.40
 -20   4   1    0.60    3.80
 -20   4   1    1.30    4.00
  18  -4  -1    3.70    3.80
 -18  -4   1   -1.40    2.70
 -18  -4   1    0.50    3.20
  18   4  -1    3.70    4.10
 -18   4   1   -3.60    3.10
 -18   4   1   12.70    6.90
 -16  -4   1   19.40    4.50
  16  -4  -1   21.40    5.60
 -16  -4   1   16.60    4.80
  16   4  -1   12.30    4.30
 -16   4   1   18.80    4.90
 -16   4   1   13.10    4.10
  14  -4  -1   71.89    7.10
 -14  -4   1   71.89    6.90
 -14  -4   1   66.89    5.70
 -14   4   1   77.59    6.70
  14   4  -1   68.99    3.30
 -14   4   1   83.29    6.30
  14   4  -1   81.49    7.10
 -12  -4   1   21.30    2.60
 -12  -4   1   26.90    3.60
 -12  -4   1   22.50    4.10
  12  -4  -1   29.60    4.90
  12   4  -1   18.50    2.30
  12   4  -1   29.70    4.80
 -12   4   1   23.50    3.90
 -12   4   1   20.90    3.50
  12   4  -1   19.90    1.70
 -10  -4   1   -0.90    1.50
 -10  -4   1    1.50    1.20
 -10  -4   1    0.90    1.70
  10  -4  -1    1.30    1.90
 -10   4   1   -1.10    1.50
 -10   4   1   -1.30    1.50
  10   4  -1   -0.90    0.80
  10   4  -1    1.80    1.30
 -10   4   1   -0.30    1.20
  10   4  -1    1.80    1.70
 -10   4   1   -0.60    1.20
  10   4  -1    0.20    1.90
   8  -4  -1  140.79    7.20
  -8  -4   1  134.29    7.10
  -8  -4   1  138.99    6.90
   8  -4  -1  144.39    5.00
  -8  -4   1  130.59    6.20
  -8  -4   1  135.09    5.80
   8  -4  -1  133.69    6.80
   8   4  -1  132.89    5.90
   8   4  -1  133.89    7.10
  -8   4   1  144.09    6.50
   8   4  -1  129.89    6.90
  -8   4   1  135.29    6.90
  -8   4   1  139.39    6.80
  -8   4   1  145.89    6.30
  -8   4   1  138.19    5.40
   6  -4  -1    9.50    2.00
   6  -4  -1    8.60    1.10
  -6  -4   1    7.20    1.60
   6  -4  -1    6.70    1.90
  -6  -4   1    8.30    2.00
  -6  -4   1    8.00    2.00
   6   4  -1   10.00    2.20
   6   4  -1    9.10    2.10
  -6   4   1    8.20    1.60
  -6   4   1   11.00    2.00
  -6   4   1    6.60    1.60
  -6   4   1    7.60    1.30
   6   4  -1    5.50    1.40
   4  -4  -1   37.70    2.70
  -4  -4   1   36.60    2.50
  -4  -4   1   39.10    2.30
  -4  -4   1   36.60    2.70
   4  -4  -1   41.70    2.00
   4  -4  -1   39.50    2.40
   4   4  -1   39.00    2.20
   4   4  -1   37.80    2.50
  -4   4   1   40.70    2.10
  -4   4   1   39.50    2.30
   4   4  -1   35.00    2.00
   4   4  -1   35.10    2.60
  -4   4   1   37.90    2.60
  -2  -4   1   25.40    2.20
   2  -4  -1   26.20    1.60
  -2  -4   1   26.50    1.60
  -2  -4   1   24.20    1.70
  -2  -4   1   28.00    1.70
   2  -4  -1   24.50    1.60
  -2   4   1   26.40    1.70
   2   4  -1   24.40    2.00
  -2   4   1   25.80    1.70
   2   4  -1   25.60    1.70
   2   4  -1   27.70    1.70
  -2   4   1   23.60    1.90
  -2   4   1   27.90    1.70
   0  -4   1  241.68    8.60
   0  -4  -1  233.98    8.70
   0  -4   1  235.28    8.60
   0  -4  -1  240.38    8.60
   0  -4  -1  240.18    9.10
   0  -4  -1  240.38    8.20
   0   4  -1  238.98    8.40
   0   4  -1  243.78    8.70
   0   4  -1  241.78    8.70
   0   4   1  238.68    8.70
   0   4   1  245.98    8.70
   0   4   1  247.18    9.10
   0   4  -1  234.88    9.00
   0   4   1  249.28    8.30
   2  -4   1    1.00    0.80
  -2  -4  -1   -0.10    0.90
   2  -4   1    1.20    0.60
  -2  -4  -1    0.50    0.40
  -2  -4  -1   -0.20    0.90
   2  -4   1    1.40    0.80
   2   4   1    0.80    0.70
  -2   4  -1    1.00    0.70
   2   4   1   -0.70    0.70
   2   4   1    2.20    0.40
  -2   4  -1    0.90    0.70
  -2   4  -1    0.40    1.00
  -2   4  -1    0.50    1.00
   4  -4   1  235.98    9.10
  -4  -4  -1  228.58    9.50
   4  -4   1  237.08    8.90
  -4  -4  -1  239.58    8.50
  -4  -4  -1  235.38    9.70
   4  -4   1  232.68    9.70
  -4  -4  -1  235.68    8.40
   4   4   1  236.18    9.50
  -4   4  -1  234.88    9.10
  -4   4  -1  236.28    9.00
   4   4   1  236.68    9.70
   4   4   1  241.18    8.40
  -4   4  -1  240.78    9.80
  -4   4  -1  243.68    8.30
  -4   4  -1  232.18    8.40
   4   4   1  241.28    8.60
  -6  -4  -1   15.70    2.90
   6  -4   1   20.10    2.30
   6  -4   1   18.50    2.30
   6  -4   1   21.60    3.10
  -6  -4  -1   14.10    2.30
  -6  -4  -1   15.70    1.70
  -6   4  -1   18.90    1.10
  -6   4  -1   19.50    3.00
  -6   4  -1   23.40    2.90
  -6   4  -1   12.70    1.20
  -6   4  -1   18.20    2.10
   6   4   1   16.00    2.70
   6   4   1   17.00    2.80
  -8  -4  -1   95.39    5.60
  -8  -4  -1   99.79    6.20
   8  -4   1   96.29    5.10
   8  -4   1   90.19    5.40
   8  -4   1   78.79    6.20
  -8  -4  -1   97.69    4.50
  -8   4  -1   96.39    4.90
   8   4   1   94.29    4.00
  -8   4  -1   90.89    5.20
  -8   4  -1   89.69    5.80
   8   4   1  102.69    6.00
   8   4   1   95.29    4.50
   8   4   1   95.29    5.70
  10  -4   1  202.38    9.80
 -10  -4  -1  200.18   10.40
  10  -4   1  205.08    9.00
 -10  -4  -1  189.88    8.30
 -10  -4  -1  198.48    8.40
  10   4   1  195.58    7.50
  10   4   1  198.88   11.40
 -10   4  -1  199.58   10.30
 -12  -4  -1    5.20    2.00
 -12  -4  -1    8.20    2.50
 -12  -4  -1    2.10    2.70
  12  -4   1    4.00    2.50
  12   4   1    6.20    1.20
  12   4   1    7.00    3.00
 -12   4  -1    8.30    3.00
 -14  -4  -1   10.10    2.90
  14  -4   1    4.60    3.40
 -14  -4  -1   12.70    4.40
  14   4   1    8.40    3.80
 -14   4  -1   10.20    4.10
 -16  -4  -1   -0.70    2.50
 -16  -4  -1    1.80    2.90
  16  -4   1    0.10    3.00
 -16   4  -1    0.10    2.90
 -16   4  -1    4.40    3.90
  16   4   1   -0.40    3.20
 -18  -4  -1   12.10    3.90
  18  -4   1   18.80    5.60
 -18  -4  -1    7.80    3.90
 -18   4  -1   19.60    4.70
 -18   4  -1   19.00    5.20
  18   4   1   14.80    5.30
  20  -4   1   -0.20    4.40
 -20  -4  -1    4.90    3.50
 -20  -4  -1   -4.30    3.00
  20   4   1    2.70    4.80
 -20   4  -1   -3.80    3.30
 -20   4  -1    1.10    4.50
 -22  -4  -1   10.30    4.30
  22  -4   1    8.50    5.40
 -22  -4  -1    5.90    4.90
  22   4   1    0.70    6.40
 -22   4  -1    4.10    5.70
 -22   4  -1   -1.20    3.60
 -23  -5   1   21.70    6.80
  23  -5  -1   13.10    8.80
  23   5  -1   18.70    7.80
 -23   5   1   36.90    8.70
 -21  -5   1   12.00    4.20
  21  -5  -1   16.00    6.40
 -21  -5   1    2.70    3.80
 -21   5   1   12.90    4.50
 -21   5   1   18.10    5.60
  21   5  -1   12.70    5.30
 -19  -5   1    9.60    4.30
  19  -5  -1    9.80    4.40
 -19  -5   1    5.90    3.30
  19   5  -1   11.10    5.00
 -19   5   1   10.10    4.10
  17  -5  -1   66.49    7.30
 -17  -5   1   58.79    6.00
 -17  -5   1   55.49    6.80
  17   5  -1   69.09    7.50
 -17   5   1   68.49    7.20
 -17   5   1   67.69    6.70
 -15  -5   1    4.30    3.60
  15  -5  -1    9.80    4.50
 -15  -5   1    1.90    2.90
  15   5  -1    2.60    1.40
  15   5  -1   -1.10    2.90
 -15   5   1    0.70    3.20
 -15   5   1    1.80    3.10
  13  -5  -1  216.38   11.50
 -13  -5   1  216.18   11.40
 -13  -5   1  205.58   10.00
 -13   5   1  215.68   11.20
  13   5  -1  209.98   11.30
  13   5  -1  210.18    8.00
 -13   5   1  205.68   10.40
  13   5  -1  210.58    8.80
  11  -5  -1   59.39    4.80
 -11  -5   1   53.39    4.20
 -11  -5   1   51.59    5.00
 -11  -5   1   59.39    4.10
  11  -5  -1   54.09    6.70
  11   5  -1   63.39    5.20
  11   5  -1   57.49    3.70
 -11   5   1   60.29    4.60
  11   5  -1   57.29    3.00
 -11   5   1   65.69    5.10
   9  -5  -1  228.08    7.80
  -9  -5   1  215.98   10.00
  -9  -5   1  221.68    8.70
   9  -5  -1  211.48   10.20
  -9  -5   1  225.58   10.40
  -9  -5   1  231.98    9.30
   9  -5  -1  214.58   10.00
   9   5  -1  218.08   10.30
  -9   5   1  215.78    9.80
  -9   5   1  210.18    9.10
   9   5  -1  225.28   10.10
  -9   5   1  225.48    8.20
   9   5  -1  223.18    8.90
   9   5  -1  220.78    8.30
  -9   5   1  219.98    9.50
  -9   5   1  230.58   10.20
   7  -5  -1  250.57   10.70
  -7  -5   1  240.08   10.40
   7  -5  -1  251.47    8.90
  -7  -5   1  261.57   10.80
  -7  -5   1  250.57    9.80
   7  -5  -1  241.38   10.40
   7   5  -1  263.97   10.90
  -7   5   1  246.78    9.80
   7   5  -1  246.78   10.50
  -7   5   1  255.67    9.30
   7   5  -1  242.18    9.50
  -7   5   1  238.88   10.40
  -7   5   1  249.88   10.40
  -5  -5   1  621.44   22.80
  -5  -5   1  659.33   23.10
   5  -5  -1  663.93   23.10
  -5  -5   1  617.74   22.20
   5   5  -1  635.14   22.20
  -5   5   1  633.94   22.80
   5   5  -1  642.54   22.20
  -5   5   1  657.03   22.30
   5   5  -1  616.44   22.80
  -5   5   1  629.64   22.10
  -5   5   1  628.74   22.80
   5   5  -1  656.23   23.10
   3  -5  -1   79.59    4.10
  -3  -5   1   81.29    3.60
  -3  -5   1   87.99    3.70
  -3  -5   1   89.29    4.20
   3  -5  -1   85.79    3.70
  -3   5   1   75.29    3.50
   3   5  -1   85.59    3.90
   3   5  -1   88.29    3.80
  -3   5   1   81.49    4.10
  -3   5   1   81.69    3.60
   3   5  -1   87.89    3.50
  -3   5   1   79.39    3.70
   3   5  -1   81.49    4.10
  -1  -5   1 1279.77   40.20
   1  -5  -1 1169.78   40.40
  -1  -5   1 1189.08   40.70
  -1  -5   1 1175.78   40.20
   1   5  -1 1138.89   40.20
  -1   5   1 1181.18   40.90
  -1   5   1 1183.88   40.40
   1   5  -1 1226.78   40.30
  -1   5   1 1188.58   40.70
   3  -5   1  117.59    4.70
  -3  -5  -1  112.09    4.50
  -3  -5  -1  116.39    5.40
   3  -5   1  104.89    5.10
  -3  -5  -1  110.69    5.30
  -3  -5  -1  114.69    4.10
   3   5   1  107.09    4.60
   3   5   1  109.19    5.30
  -3   5  -1  118.69    4.50
  -3   5  -1  121.49    4.80
   3   5   1  110.29    4.10
  -3   5  -1  119.29    5.50
  -3   5  -1  113.49    4.80
   3   5   1  111.99    5.30
  -5  -5  -1   58.49    4.20
   5  -5   1   59.59    4.10
   5  -5   1   63.79    3.50
  -5  -5  -1   60.39    3.00
  -5  -5  -1   58.29    4.00
  -5  -5  -1   64.09    2.90
   5  -5   1   65.59    3.80
  -5   5  -1   65.19    2.60
   5   5   1   60.29    3.10
   5   5   1   64.19    4.00
  -5   5  -1   62.39    4.20
  -5   5  -1   66.19    3.60
  -5   5  -1   65.99    3.60
  -5   5  -1   60.99    2.80
   7  -5   1    5.90    1.70
  -7  -5  -1    5.90    2.10
   7  -5   1    3.80    1.70
  -7  -5  -1    3.40    1.90
   7  -5   1    5.90    2.00
  -7  -5  -1    4.70    1.30
  -7   5  -1    5.60    0.90
  -7   5  -1    7.70    1.80
   7   5   1    8.70    2.40
  -7   5  -1    5.70    1.60
  -7   5  -1    4.90    0.80
   7   5   1    5.40    2.10
   7   5   1    9.10    1.40
   7   5   1    3.30    1.10
  -7   5  -1    7.30    2.40
   9  -5   1  527.35   21.10
   9  -5   1  546.25   20.70
  -9  -5  -1  541.75   21.30
  -9  -5  -1  547.65   19.20
  -9  -5  -1  522.65   19.10
   9  -5   1  541.25   19.80
  -9   5  -1  465.95   19.60
  -9   5  -1  523.35   20.20
   9   5   1  552.94   22.40
   9   5   1  545.25   20.80
   9   5   1  539.75   18.70
  -9   5  -1  513.85   21.10
   9   5   1  539.75   18.60
 -11  -5  -1  116.49    7.70
 -11  -5  -1  107.79    5.70
  11  -5   1   99.49    6.90
 -11  -5  -1  105.99    5.40
  11   5   1  110.79    4.80
  11   5   1  109.89    7.20
  11   5   1  104.59    4.80
 -11   5  -1  100.49    7.20
  13  -5   1   88.39    7.00
 -13  -5  -1   79.59    7.00
 -13  -5  -1   72.99    5.80
  13   5   1   92.59    7.10
  13   5   1   76.99    3.70
 -13   5  -1   77.59    6.90
 -15  -5  -1  188.18    9.90
  15  -5   1  200.58   11.90
 -15  -5  -1  202.98   12.10
 -15   5  -1  207.88   10.60
  15   5   1  205.48   11.80
 -15   5  -1  200.58   12.10
  17  -5   1   -0.10    3.60
 -17  -5  -1    4.90    3.00
 -17  -5  -1    8.90    5.00
  17   5   1    4.80    3.70
 -17   5  -1   12.10    4.70
 -19  -5  -1   15.80    4.30
  19  -5   1   20.70    5.60
 -19  -5  -1   21.70    5.20
 -19   5  -1   15.80    5.00
 -19   5  -1   21.70    5.20
  19   5   1    7.90    4.90
 -21  -5  -1   18.60    4.80
  21  -5   1   16.90    6.00
 -21  -5  -1   22.10    5.90
 -21   5  -1   22.30    6.30
 -21   5  -1   21.40    5.60
 -22  -6   1  106.79    9.00
  22  -6  -1   87.59   11.50
 -22  -6   1   96.29   10.80
  22   6  -1  108.19   10.90
 -22   6   1   99.89    9.80
  20  -6  -1   16.00    5.30
 -20  -6   1   18.00    5.60
 -20   6   1   15.70    4.90
 -20   6   1   13.70    5.00
  20   6  -1    9.30    4.90
  18  -6  -1   49.90    7.70
 -18  -6   1   42.00    6.70
 -18  -6   1   39.20    5.90
  18   6  -1   40.40    7.40
 -18   6   1   43.80    6.70
 -18   6   1   41.40    7.20
 -16  -6   1  191.18   11.90
 -16  -6   1  201.88   10.60
  16  -6  -1  218.38   12.50
  16   6  -1  196.98   12.10
 -16   6   1  195.18   11.00
  16   6  -1  192.78    7.90
 -16   6   1  187.18   11.70
 -14  -6   1  779.52   30.10
 -14  -6   1  806.62   32.00
  14  -6  -1  824.42   32.00
 -14   6   1  829.22   30.80
  14   6  -1  818.72   31.80
  14   6  -1  800.92   28.70
 -14   6   1  843.22   31.90
  14   6  -1  775.92   27.90
 -12  -6   1  179.58    8.00
 -12  -6   1  191.88   10.30
 -12  -6   1  197.88    9.00
  12  -6  -1  189.48   10.30
  12   6  -1  182.98    8.10
  12   6  -1  184.38    7.30
  12   6  -1  181.18    9.90
 -12   6   1  176.48    9.80
 -12   6   1  188.18    9.30
  10  -6  -1    8.10    2.60
 -10  -6   1    3.90    2.10
 -10  -6   1    7.50    1.60
 -10  -6   1    7.60    2.20
  10  -6  -1    6.80    2.20
  10   6  -1   12.00    2.10
 -10   6   1    6.30    2.00
  10   6  -1    7.50    1.40
  10   6  -1   10.00    2.90
 -10   6   1    9.40    1.30
 -10   6   1    9.00    2.50
  -8  -6   1 2365.36   83.09
  -8  -6   1 2513.05   82.59
   8  -6  -1 2471.65   84.29
   8  -6  -1 2428.76   84.09
  -8  -6   1 2524.65   84.59
   8   6  -1 2479.95   84.19
   8   6  -1 2441.06   82.99
   8   6  -1 2440.36   82.49
  -8   6   1 2496.85   82.59
  -8   6   1 2421.46   83.19
  -8   6   1 2486.75   84.69
  -8   6   1 2455.25   84.19
  -6  -6   1 2167.68   72.39
  -6  -6   1 2096.29   72.09
   6  -6  -1 2147.09   70.69
   6  -6  -1 2083.69   72.29
  -6  -6   1 2008.30   71.19
   6   6  -1 2091.79   71.99
  -6   6   1 2143.29   71.39
  -6   6   1 2191.48   72.19
   6   6  -1 2044.60   72.29
   6   6  -1 2176.88   71.29
  -6   6   1 2098.79   71.99
   4  -6  -1  634.84   22.70
  -4  -6   1  651.13   21.90
  -4  -6   1  599.24   22.30
  -4  -6   1  618.04   22.70
   4  -6  -1  656.33   21.70
  -4   6   1  626.14   21.90
   4   6  -1  633.24   22.70
  -4   6   1  636.14   22.50
  -4   6   1  640.84   21.90
  -4   6   1  629.24   22.40
   4   6  -1  633.94   21.60
   4   6  -1  622.04   22.00
  -4   6   1  629.14   22.20
   4   6  -1  605.54   22.30
   2  -6  -1  726.23   26.30
  -2  -6   1  770.22   26.00
   2  -6  -1  736.33   25.70
  -2  -6   1  682.43   25.60
  -2  -6   1  786.02   26.50
  -2   6   1  757.92   25.60
  -2   6   1  738.13   26.30
   2   6  -1  771.82   25.90
   2   6  -1  760.62   26.40
  -2   6   1  751.32   25.80
  -2   6   1  774.42   26.00
   2   6  -1  754.82   25.70
   2   6  -1  753.12   26.20
  -2  -6  -1 2378.16   79.79
  -2  -6  -1 2351.56   80.59
  -2   6  -1 2420.76   80.59
   2   6   1 2292.37   79.89
   2   6   1 2452.65   80.59
  -2   6  -1 2410.36   79.99
  -4  -6  -1  853.81   27.70
  -4  -6  -1  867.81   29.40
   4  -6   1  814.42   28.40
   4  -6   1  764.82   28.60
  -4  -6  -1  827.12   27.60
  -4  -6  -1  818.32   28.20
  -4  -6  -1  822.22   29.30
  -4   6  -1  831.42   28.30
   4   6   1  836.22   29.20
  -4   6  -1  812.32   28.60
  -4   6  -1  814.42   29.20
   4   6   1  822.72   28.30
   4   6   1  830.62   29.30
  -4   6  -1  821.02   27.90
  -4   6  -1  813.32   28.50
  -4   6  -1  806.62   29.50
   6  -6   1  544.45   20.80
  -6  -6  -1  551.94   19.70
   6  -6   1  581.74   20.50
  -6  -6  -1  577.94   21.50
  -6  -6  -1  571.34   21.60
   6  -6   1  564.94   21.50
  -6  -6  -1  588.04   20.00
  -6   6  -1  589.24   19.70
   6   6   1  556.14   21.30
  -6   6  -1  575.14   20.80
  -6   6  -1  578.74   21.70
   6   6   1  567.44   20.00
  -6   6  -1  549.25   20.50
  -6   6  -1  588.74   19.50
   8  -6   1 1786.22   59.79
   8  -6   1 1729.73   60.99
  -8  -6  -1 1769.12   58.99
   8  -6   1 1728.13   60.39
  -8  -6  -1 1743.23   58.89
  -8  -6  -1 1786.92   61.19
  -8  -6  -1 1681.43   60.79
  -8   6  -1 1756.72   61.19
   8   6   1 1755.02   58.69
   8   6   1 1698.83   61.09
  -8   6  -1 1757.52   60.09
  -8   6  -1 1681.73   59.69
   8   6   1 1772.72   58.89
  -8   6  -1 1727.43   58.19
   8   6   1 1733.93   60.69
  -8   6  -1 1753.32   58.19
  10  -6   1  777.72   28.00
 -10  -6  -1  757.92   27.10
 -10  -6  -1  735.33   27.00
 -10  -6  -1  783.92   29.50
  10  -6   1  780.72   28.90
 -10   6  -1  791.82   29.60
  10   6   1  746.63   26.60
  10   6   1  747.53   26.60
  10   6   1  779.72   29.10
 -12  -6  -1  113.99    6.10
  12  -6   1  128.89    7.90
 -12  -6  -1  105.99    5.70
 -12  -6  -1  116.49    8.00
  12   6   1  106.19    5.10
  12   6   1  114.29    5.20
 -12   6  -1  109.69    7.90
  12   6   1  108.69    7.70
 -14  -6  -1  406.46   16.70
 -14  -6  -1  423.16   19.40
  14  -6   1  435.06   19.10
  14   6   1  432.26   19.00
  14   6   1  399.86   15.00
 -14   6  -1  415.36   19.40
  16  -6   1  105.69    8.70
 -16  -6  -1  108.09    7.20
 -16  -6  -1   96.89    8.80
 -16   6  -1  115.49    7.90
 -16   6  -1  101.59    9.00
  16   6   1  101.59    8.50
 -18  -6  -1   80.79    8.70
 -18  -6  -1   69.19    6.30
  18  -6   1   78.39    8.40
 -18   6  -1   81.39    8.60
  18   6   1   73.59    8.30
 -18   6  -1   80.49    7.40
 -20  -6  -1   16.60    4.40
 -20  -6  -1    8.00    4.80
  20  -6   1   16.20    6.20
  20   6   1   15.80    6.20
 -20   6  -1   13.10    5.50
 -20   6  -1   26.60    5.60
  22  -6   1  107.89   11.40
 -22  -6  -1   97.99   11.00
 -22  -6  -1  113.49    9.20
  22   6   1   82.59   13.20
 -22   6  -1   84.69   10.50
 -22   6  -1  114.29   10.30
 -23  -7   1   80.79   17.70
 -23  -7   1  106.39    9.80
 -23   7   1   87.49    9.70
 -21  -7   1   55.89    6.70
 -21  -7   1   31.30    6.50
  21  -7  -1   30.40    6.90
 -21   7   1   27.20    6.40
 -21   7   1   37.70    7.30
  21   7  -1   35.50    7.60
  19  -7  -1   24.10    5.70
 -19  -7   1   22.70    5.70
 -19  -7   1   43.40    5.60
 -19   7   1   27.80    6.50
  19   7  -1   29.90    6.40
 -19   7   1   30.70    5.80
 -17  -7   1  142.29   10.10
  17  -7  -1  152.68   10.70
 -17  -7   1  147.59    9.10
 -17   7   1  151.78   10.90
  17   7  -1  131.49    7.30
 -17   7   1  143.99   10.30
 -15  -7   1  387.96   17.90
 -15  -7   1  370.26   15.90
  15  -7  -1  385.36   18.00
  15   7  -1  350.06   13.50
 -15   7   1  362.66   17.40
  15   7  -1  393.86   17.90
 -15   7   1  370.96   16.60
  15   7  -1  356.96   14.40
 -13  -7   1  103.09    7.80
  13  -7  -1  119.39    8.10
 -13  -7   1   96.09    5.40
 -13  -7   1  107.09    6.50
 -13   7   1  117.09    7.20
  13   7  -1  102.39    5.60
 -13   7   1  121.29    7.80
  13   7  -1  101.69    4.90
  13   7  -1  109.99    7.70
 -11  -7   1  241.68    9.70
 -11  -7   1  237.38   10.40
  11  -7  -1  240.18   11.80
 -11  -7   1  273.07   12.30
  11  -7  -1  226.78   11.30
  11   7  -1  249.28   11.70
  11   7  -1  253.87    9.40
 -11   7   1  239.88   11.60
 -11   7   1  229.78    8.90
 -11   7   1  244.28   11.00
  11   7  -1  238.28   10.00
 -11   7   1  251.07    8.60
   9  -7  -1   11.20    2.40
   9  -7  -1   10.50    1.20
  -9  -7   1    9.00    2.70
  -9  -7   1    9.00    2.30
   9  -7  -1    7.20    2.50
  -9  -7   1    8.30    2.00
  -9  -7   1    9.60    1.60
  -9   7   1   10.10    2.40
  -9   7   1    9.30    1.80
   9   7  -1    9.50    2.60
   9   7  -1   11.80    2.80
   9   7  -1    7.70    1.80
  -9   7   1    8.90    2.10
  -9   7   1    7.70    2.30
   9   7  -1    7.60    1.50
   7  -7  -1 1983.40   66.69
  -7  -7   1 1852.91   66.29
  -7  -7   1 1847.62   66.59
   7  -7  -1 2007.50   64.59
  -7  -7   1 1959.70   65.39
   7   7  -1 1876.71   66.19
  -7   7   1 1893.41   66.19
   7   7  -1 1900.71   66.69
  -7   7   1 1957.70   66.39
   7   7  -1 1940.81   65.39
  -7   7   1 1971.90   65.49
  -7   7   1 2020.50   65.19
   7   7  -1 1846.52   64.99
  -5  -7   1  911.71   31.70
  -5  -7   1  906.71   31.30
   5  -7  -1  850.31   31.40
   5  -7  -1  888.01   30.20
   5   7  -1  870.91   31.50
  -5   7   1  877.11   31.20
   5   7  -1  897.81   31.20
   5   7  -1  875.81   30.60
  -5   7   1  907.71   31.10
  -5   7   1  887.01   31.20
  -5   7   1  884.81   30.50
  -5   7   1  898.61   30.60
   5   7  -1  852.61   30.00
  -3  -7   1   22.70    1.70
   3  -7  -1   23.70    1.70
   3  -7  -1   24.40    2.40
  -3  -7   1   17.50    2.30
   3  -7  -1   24.20    2.10
  -3  -7   1   23.60    2.10
  -3   7   1   22.70    2.00
   3   7  -1   20.00    1.60
   3   7  -1   21.60    2.30
  -3   7   1   23.60    1.70
   3   7  -1   21.50    2.00
  -3   7   1   24.50    2.20
  -3   7   1   25.40    1.90
   3   7  -1   23.10    2.00
   1  -7  -1 1318.07   46.30
  -1  -7   1 1359.46   46.20
  -1  -7   1 1442.56   45.80
  -1  -7   1 1431.66   46.80
   1   7  -1 1369.16   46.10
  -1   7   1 1363.06   46.80
  -1   7   1 1347.97   46.30
   1   7  -1 1363.66   46.70
  -1   7   1 1358.46   46.60
  -1   7   1 1365.56   46.10
   1   7  -1 1370.36   46.10
   1   7  -1 1239.88   45.90
  -1  -7  -1 2814.92   94.99
  -3  -7  -1 1159.98   40.30
  -3  -7  -1 1130.39   40.20
  -3  -7  -1 1096.29   39.20
   3  -7   1 1145.19   39.30
   3  -7   1 1144.39   39.60
  -3   7  -1 1184.48   39.50
  -3   7  -1 1173.58   39.20
  -3   7  -1 1204.98   39.60
   3   7   1 1136.59   40.10
   3   7   1 1129.29   40.20
  -3   7  -1 1206.28   39.10
   3   7   1 1100.89   39.30
  -3   7  -1 1205.98   40.30
  -5  -7  -1  314.77   13.10
  -5  -7  -1  322.07   11.40
   5  -7   1  328.17   12.30
  -5  -7  -1  332.87   11.40
   5  -7   1  325.17   12.60
  -5  -7  -1  333.97   13.30
  -5   7  -1  323.37   13.40
   5   7   1  343.67   13.20
  -5   7  -1  327.97   13.20
   5   7   1  325.67   12.00
  -5   7  -1  322.87   11.70
  -5   7  -1  330.67   11.60
   5   7   1  333.37   13.30
  -5   7  -1  305.67   12.30
  -5   7  -1  320.37   12.40
  -7  -7  -1 2006.10   65.99
  -7  -7  -1 1967.00   68.19
   7  -7   1 1949.70   67.39
  -7  -7  -1 1975.20   65.89
   7  -7   1 1996.20   66.89
   7   7   1 1926.61   66.09
   7   7   1 1911.71   68.09
  -7   7  -1 1933.21   67.09
   7   7   1 1968.30   66.19
   7   7   1 1930.61   67.79
  -7   7  -1 2014.10   68.39
  -7   7  -1 1924.81   66.89
  -7   7  -1 2004.10   65.69
  -9  -7  -1  298.27   13.50
   9  -7   1  300.87   12.20
   9  -7   1  308.17   13.00
   9  -7   1  286.37   13.30
  -9  -7  -1  294.77   11.40
  -9  -7  -1  283.17   11.20
  -9   7  -1  326.27   13.90
   9   7   1  292.87   13.10
  -9   7  -1  303.97   10.60
  -9   7  -1  294.47   12.50
   9   7   1  284.07   11.10
   9   7   1  299.17   11.30
  -9   7  -1  312.57   10.50
  11  -7   1  187.68    9.80
 -11  -7  -1  182.68    7.90
 -11  -7  -1  191.88   10.40
  11  -7   1  187.78    9.00
 -11  -7  -1  185.58    8.20
  11   7   1  176.18    9.80
  11   7   1  173.48    7.50
  11   7   1  181.68    7.60
 -11   7  -1  184.98   10.30
 -13  -7  -1  311.87   12.60
 -13  -7  -1  304.37   15.00
  13  -7   1  312.47   14.50
  13   7   1  293.77   14.50
 -13   7  -1  305.77   15.00
  13   7   1  286.27   11.40
  13   7   1  276.87   11.30
  15  -7   1  254.37   13.50
 -15  -7  -1  249.68   11.50
 -15  -7  -1  244.28   13.80
  15   7   1  223.18    9.40
  15   7   1  247.88   10.80
 -15   7  -1  253.87   13.90
 -15   7  -1  251.47   12.30
  15   7   1  253.17   13.60
 -17  -7  -1   74.19    6.10
 -17  -7  -1   65.19    7.70
  17   7   1   69.69    7.90
 -17   7  -1   62.09    6.60
 -17   7  -1   62.09    7.50
 -19  -7  -1   43.80    6.00
 -19  -7  -1   33.40    6.20
  19  -7   1   35.20    6.90
 -19   7  -1   33.40    6.70
  19   7   1   40.90    7.60
 -19   7  -1   38.30    6.20
 -21  -7  -1   88.99   17.50
  21  -7   1   74.19    9.50
 -21  -7  -1   84.89    7.30
 -21   7  -1   66.69   10.00
  21   7   1   55.79    9.50
 -21   7  -1   67.19   11.10
  22  -8  -1   35.70    8.20
 -22  -8   1   32.50    9.00
 -22   8   1   23.70    6.80
 -22   8   1   36.30    6.80
  22   8  -1   28.50    7.50
 -20  -8   1   37.30    7.00
  20  -8  -1   46.50    8.50
 -20  -8   1   49.30    6.30
  20   8  -1   32.80    7.60
 -20   8   1   31.90    6.50
 -20   8   1   38.10    7.00
 -18  -8   1    1.90    2.50
  18  -8  -1    2.50    4.00
 -18  -8   1    9.30    3.90
 -18   8   1    4.60    3.80
  18   8  -1    5.20    3.90
 -18   8   1   10.90    4.50
  16  -8  -1  107.19    8.70
 -16  -8   1   81.09    6.60
 -16  -8   1   88.29    8.20
  16   8  -1   97.29    8.40
 -16   8   1   86.39    7.90
  16   8  -1   77.59    4.40
  16   8  -1   89.89    5.20
 -16   8   1   98.09    7.70
 -14  -8   1    7.30    3.80
  14  -8  -1   10.30    4.10
 -14  -8   1   11.10    3.40
 -14   8   1    9.50    3.70
  14   8  -1    9.00    1.80
  14   8  -1    4.80    2.10
  14   8  -1    5.60    3.40
 -14   8   1    9.40    3.90
 -12  -8   1   -0.60    1.80
  12  -8  -1    1.70    2.50
 -12  -8   1    3.10    2.40
 -12  -8   1    3.30    1.60
 -12   8   1    0.70    2.20
  12   8  -1    0.90    1.80
 -12   8   1    4.70    2.60
 -12   8   1    1.80    0.90
  12   8  -1    2.00    1.30
  12   8  -1   -0.30    2.60
  10  -8  -1   27.20    4.40
 -10  -8   1   24.40    2.20
 -10  -8   1   22.40    3.10
 -10   8   1   30.30    4.10
 -10   8   1   25.70    2.10
  10   8  -1   21.00    4.10
  10   8  -1   21.10    2.20
  10   8  -1   22.90    3.00
 -10   8   1   28.50    3.30
  -8  -8   1  144.69    7.60
  -8  -8   1  136.59    6.30
   8  -8  -1  136.59    7.40
   8  -8  -1  137.09    5.50
  -8  -8   1  147.29    5.70
  -8  -8   1  134.49    7.10
  -8   8   1  135.99    6.90
   8   8  -1  121.79    7.20
   8   8  -1  136.99    5.90
  -8   8   1  144.69    7.30
   8   8  -1  136.99    7.10
   8   8  -1  139.89    6.30
  -8   8   1  127.79    6.20
  -8   8   1  139.29    6.00
  -6  -8   1  225.88    8.70
  -6  -8   1  221.88    9.50
  -6  -8   1  217.48    9.90
   6  -8  -1  211.48    9.70
   6  -8  -1  219.18    8.20
   6   8  -1  225.48    8.30
   6   8  -1  212.88    8.50
  -6   8   1  218.48    9.30
   6   8  -1  215.28    9.80
  -6   8   1  218.88    8.80
  -6   8   1  230.48    8.60
   6   8  -1  223.48    8.90
   6   8  -1  216.58    9.40
  -6   8   1  215.58    9.50
  -6   8   1  203.08    9.30
  -4  -8   1  119.79    6.20
   4  -8  -1  120.09    6.10
   4  -8  -1  130.09    5.20
  -4  -8   1  125.99    5.10
  -4  -8   1  124.99    5.90
  -4   8   1  123.09    5.70
  -4   8   1  119.79    5.30
   4   8  -1  130.49    5.60
   4   8  -1  118.49    5.30
   4   8  -1  113.79    4.80
   4   8  -1  120.49    5.80
  -4   8   1  125.49    5.40
  -4   8   1  124.09    6.00
   4   8  -1  120.09    6.10
  -2  -8   1    3.90    0.90
   2  -8  -1    7.20    1.30
   2  -8  -1    2.10    1.20
  -2  -8   1    3.10    1.40
  -2  -8   1    3.60    1.30
  -2   8   1    3.20    1.20
   2   8  -1    6.90    1.40
   2   8  -1    2.80    1.00
  -2   8   1    4.80    1.40
  -2   8   1    7.30    1.20
   2   8  -1    2.90    1.10
   2   8  -1    2.40    1.40
  -2   8   1    7.80    1.40
   0  -8  -1   39.00    3.00
   0  -8  -1   44.80    3.00
   0  -8  -1   43.80    2.60
   0  -8   1   47.50    2.30
   0  -8   1   48.70    3.20
   0   8   1   44.80    2.10
   0   8  -1   45.20    3.10
   0   8   1   41.00    2.80
   0   8   1   43.90    2.60
   0   8  -1   48.60    2.60
   0   8   1   44.80    2.00
   0   8  -1   46.60    2.70
   0   8   1   42.40    3.10
   2  -8   1  311.87   11.80
   2  -8   1  301.57   12.50
  -2  -8  -1  316.77   12.60
   2  -8   1  321.97   11.60
  -2  -8  -1  319.57   12.40
  -2  -8  -1  326.27   11.70
   2   8   1  323.17   12.40
  -2   8  -1  304.77   12.80
   2   8   1  308.67   11.80
  -2   8  -1  316.67   11.70
  -2   8  -1  333.17   11.60
  -2   8  -1  322.17   11.80
  -2   8  -1  323.27   12.50
   2   8   1  325.37   12.50
  -4  -8  -1  953.40   32.90
   4  -8   1  920.51   34.20
   4  -8   1  990.20   34.00
  -4  -8  -1  989.40   35.10
  -4  -8  -1  985.40   33.80
  -4  -8  -1 1018.70   32.90
  -4  -8  -1 1001.50   35.00
  -4   8  -1  922.51   34.80
   4   8   1  994.30   35.00
  -4   8  -1  972.30   34.10
  -4   8  -1 1005.20   34.20
  -4   8  -1 1004.40   33.50
   4   8   1 1004.80   34.90
  -4   8  -1 1013.20   35.30
  -4   8  -1 1020.80   33.70
   4   8   1  952.60   33.90
   6  -8   1  117.79    5.50
  -6  -8  -1  103.29    4.40
   6  -8   1  111.99    5.80
  -6  -8  -1   97.89    4.40
  -6  -8  -1  114.29    6.40
  -6  -8  -1  103.79    6.10
   6   8   1  102.19    5.00
  -6   8  -1  119.19    4.80
  -6   8  -1  119.39    6.30
  -6   8  -1  119.79    6.60
   6   8   1  104.79    6.10
  -6   8  -1  113.79    5.50
  -6   8  -1  119.49    5.60
  -6   8  -1  114.59    4.60
  -8  -8  -1   11.80    1.60
  -8  -8  -1   19.10    3.70
   8  -8   1   17.80    2.60
   8  -8   1   15.70    2.90
  -8  -8  -1   14.80    1.80
  -8  -8  -1   17.40    3.40
  -8   8  -1   14.40    1.60
   8   8   1    6.80    2.50
   8   8   1   13.70    1.90
   8   8   1   15.80    2.10
  -8   8  -1   15.80    3.00
  -8   8  -1   18.20    2.80
   8   8   1   16.30    3.40
 -10  -8  -1   11.00    2.00
 -10  -8  -1    9.80    2.20
  10  -8   1   10.70    2.70
 -10  -8  -1   11.20    3.40
  10  -8   1   12.50    3.30
  10   8   1    8.50    1.90
 -10   8  -1   12.80    1.20
  10   8   1   10.30    2.90
  10   8   1    7.90    1.90
 -10   8  -1    9.10    1.20
 -12  -8  -1  159.38    7.30
 -12  -8  -1  159.38    7.50
 -12  -8  -1  148.09    9.60
  12  -8   1  162.28    9.40
  12   8   1  156.28    9.40
  12   8   1  151.88    6.90
 -12   8  -1  158.58    9.80
  12   8   1  152.38    6.90
 -14  -8  -1   39.90    6.40
 -14  -8  -1   37.70    5.40
  14  -8   1   37.70    6.40
 -14   8  -1   37.20    6.30
  14   8   1   28.80    2.90
  14   8   1   30.80    2.80
  14   8   1   25.40    4.60
  16  -8   1  101.09    8.80
 -16  -8  -1   97.79    6.90
 -16  -8  -1   95.39    8.90
  16   8   1   95.69    4.60
 -16   8  -1  101.79    8.90
 -16   8  -1  112.79    7.90
  18  -8   1   59.29    7.50
 -18  -8  -1   38.00    4.90
 -18  -8  -1   48.60    8.20
 -18   8  -1   43.30    6.30
 -18   8  -1   45.50    7.80
  18   8   1   46.00    7.40
 -20  -8  -1   48.30    8.10
  20  -8   1   46.50    7.70
 -20   8  -1   57.69    7.70
  20   8   1   35.10    7.40
 -20   8  -1   26.40    6.50
 -22  -8  -1    2.30    4.90
  22  -8   1    8.40    5.50
 -22  -8  -1   16.60    4.60
 -22   8  -1   -3.60    4.50
 -22   8  -1    5.50    5.30
 -21  -9   1    3.50    3.60
  21  -9  -1   10.20    5.90
 -21  -9   1    6.50    5.00
 -21   9   1   -3.70    4.00
  21   9  -1    3.40    6.10
 -21   9   1    0.00    4.50
  19  -9  -1    7.30    3.90
 -19  -9   1    9.20    4.00
 -19  -9   1   12.00    3.50
  19   9  -1   10.80    5.30
 -19   9   1    8.80    4.40
 -19   9   1    7.40    4.20
  17  -9  -1    3.00    5.10
 -17  -9   1    7.80    3.30
  17   9  -1   11.40    2.60
 -17   9   1   12.50    4.30
  17   9  -1    7.80    2.10
 -17   9   1    5.40    3.80
  17   9  -1   13.40    4.50
 -15  -9   1  159.38    9.00
  15  -9  -1  172.28   11.00
 -15  -9   1  172.78   11.10
 -15   9   1  170.78   10.50
  15   9  -1  168.58    8.30
  15   9  -1  191.08   11.00
 -15   9   1  177.88   10.10
  15   9  -1  147.49    7.20
 -13  -9   1   21.30    3.60
 -13  -9   1   18.00    4.70
 -13  -9   1   16.70    2.50
  13  -9  -1   28.00    5.40
  13   9  -1   22.30    4.80
 -13   9   1   24.80    4.20
 -13   9   1   18.30    4.10
  13   9  -1   18.80    3.20
  13   9  -1   17.30    2.30
  11  -9  -1  162.98    9.20
 -11  -9   1  157.58    6.80
 -11  -9   1  155.78    7.70
 -11  -9   1  157.98    9.30
  11   9  -1  172.38    9.10
 -11   9   1  154.68    6.70
 -11   9   1  165.98    8.40
 -11   9   1  161.18    6.10
  11   9  -1  157.58    6.80
 -11   9   1  157.38    8.80
  11   9  -1  156.78    7.60
  -9  -9   1    1.20    1.20
  -9  -9   1    0.80    1.50
  -9  -9   1    0.60    1.90
   9  -9  -1   -0.80    1.80
  -9   9   1    0.50    1.10
   9   9  -1    1.30    1.20
   9   9  -1    0.20    1.80
  -9   9   1    2.80    2.00
   9   9  -1    1.00    1.70
  -9   9   1    1.00    1.30
   7  -9  -1  631.44   23.70
  -7  -9   1  596.24   23.40
  -7  -9   1  632.04   22.30
  -7  -9   1  632.84   23.90
   7  -9  -1  642.34   21.80
  -7   9   1  634.14   23.50
   7   9  -1  636.74   23.40
  -7   9   1  639.74   23.20
  -7   9   1  616.24   22.20
   7   9  -1  598.04   23.60
   7   9  -1  623.24   22.10
  -7   9   1  630.24   22.50
   7   9  -1  613.54   22.50
  -5  -9   1   78.99    4.40
   5  -9  -1   61.79    3.40
   5  -9  -1   58.49    4.30
  -5  -9   1   69.39    3.50
  -5  -9   1   75.49    4.90
   5   9  -1   71.09    4.60
   5   9  -1   74.59    4.30
  -5   9   1   62.29    4.00
   5   9  -1   69.79    4.00
   5   9  -1   74.59    3.10
  -5   9   1   64.09    3.60
  -5   9   1   63.59    4.10
   5   9  -1   70.19    3.70
  -5   9   1   63.69    3.60
  -5   9   1   66.79    4.30
  -3  -9   1  254.97    9.10
  -3  -9   1  248.58   10.60
   3  -9  -1  249.28   10.10
  -3  -9   1  261.17   10.10
   3  -9  -1  249.78    9.40
   3   9  -1  241.18   10.40
  -3   9   1  259.97    9.60
  -3   9   1  258.27   10.30
   3   9  -1  236.68    9.80
  -3   9   1  241.78    9.90
   3   9  -1  239.88    9.50
   3   9  -1  249.88    9.20
  -3   9   1  240.18    9.30
   3   9  -1  255.27    9.80
   1  -9  -1   62.99    3.40
  -1  -9   1   69.59    4.30
  -1  -9   1   59.59    3.50
   1  -9  -1   65.89    3.80
  -1   9   1   68.09    2.90
   1   9  -1   58.69    3.20
   1   9  -1   61.79    3.50
   1   9  -1   64.09    3.50
  -1   9   1   59.79    3.60
  -1   9   1   68.19    3.50
   1   9  -1   64.19    3.40
  -1   9   1   66.79    3.90
  -1   9   1   71.49    4.20
  -1  -9  -1  445.36   16.20
  -1  -9  -1  420.06   16.30
  -1  -9  -1  446.86   15.50
   1  -9   1  424.06   15.20
   1  -9   1  451.85   16.50
  -1   9  -1  427.06   15.40
   1   9   1  423.46   16.10
  -1   9  -1  415.96   15.50
   1   9   1  430.56   15.60
  -1   9  -1  409.76   15.50
   1   9   1  445.36   14.60
   1   9   1  438.96   16.40
   1   9   1  449.66   14.60
  -1   9  -1  404.96   16.20
  -1   9  -1  418.86   15.50
  -1   9  -1  424.86   15.70
  -3  -9  -1  728.13   26.50
   3  -9   1  743.73   25.80
  -3  -9  -1  707.93   26.50
   3  -9   1  737.33   25.40
  -3  -9  -1  732.13   25.50
  -3   9  -1  717.23   26.40
  -3   9  -1  738.43   25.60
  -3   9  -1  748.03   25.20
  -3   9  -1  746.13   25.70
   3   9   1  697.53   25.50
  -3   9  -1  742.03   25.40
   3   9   1  703.43   26.30
   3   9   1  727.33   26.50
  -5  -9  -1  129.39    4.90
   5  -9   1  127.39    6.30
  -5  -9  -1  127.79    4.80
  -5  -9  -1  130.69    7.00
  -5  -9  -1  129.29    6.90
   5  -9   1  139.29    6.10
  -5   9  -1  138.99    5.70
  -5   9  -1  135.29    5.50
  -5   9  -1  136.59    6.20
  -5   9  -1  145.09    7.30
  -5   9  -1  132.69    6.10
   5   9   1  128.79    5.80
   5   9   1  130.59    6.90
   5   9   1  129.49    6.80
  -5   9  -1  136.89    6.90
  -7  -9  -1  737.03   24.90
  -7  -9  -1  730.43   27.50
   7  -9   1  746.13   26.10
  -7  -9  -1  717.23   25.00
  -7  -9  -1  710.43   27.20
   7  -9   1  709.83   26.70
  -7   9  -1  727.13   27.20
   7   9   1  725.13   25.60
  -7   9  -1  715.63   26.30
   7   9   1  733.53   25.50
  -7   9  -1  703.73   26.20
  -7   9  -1  752.62   25.10
   7   9   1  684.53   27.30
   7   9   1  732.83   27.20
  -7   9  -1  731.53   27.60
  -7   9  -1  754.72   25.20
  -9  -9  -1  100.19    4.90
  -9  -9  -1  104.99    4.70
   9  -9   1  104.39    6.50
   9  -9   1  112.59    6.00
  -9  -9  -1  102.09    7.00
  -9   9  -1   99.49    4.60
   9   9   1  106.09    5.10
   9   9   1  102.89    6.70
   9   9   1  105.59    5.10
  -9   9  -1   95.49    5.80
  -9   9  -1  104.49    7.00
  -9   9  -1  109.39    4.50
  11  -9   1   68.99    5.30
 -11  -9  -1   73.39    4.10
 -11  -9  -1   67.29    4.40
  11  -9   1   73.69    6.00
 -11  -9  -1   71.59    6.40
  11   9   1   70.59    6.10
  11   9   1   73.39    4.30
  11   9   1   63.59    4.10
 -11   9  -1   74.89    6.30
 -13  -9  -1    8.70    2.60
  13  -9   1    7.00    3.40
 -13  -9  -1    5.00    3.30
 -13  -9  -1    4.40    1.80
 -13   9  -1    9.50    3.80
  13   9   1    5.10    1.80
  13   9   1    8.10    3.30
  13   9   1    8.30    2.20
  15  -9   1    2.80    3.20
 -15  -9  -1    3.30    2.30
 -15  -9  -1    0.30    3.10
  15   9   1    3.00    3.40
  15   9   1   -0.80    1.60
  15   9   1    6.90    1.70
 -15   9  -1   -4.40    2.40
 -15   9  -1    0.30    3.00
  17  -9   1    0.90    4.00
 -17  -9  -1    1.70    2.70
 -17  -9  -1    2.80    3.40
 -17   9  -1    2.10    3.30
  17   9   1   -1.60    3.10
 -19  -9  -1    2.10    3.60
 -19  -9  -1    5.70    3.40
  19  -9   1    4.50    5.20
 -19   9  -1    4.20    4.60
  19   9   1   10.40    4.90
 -19   9  -1    3.80    3.60
 -21  -9  -1   12.50    5.40
 -21  -9  -1   21.30    4.50
  21  -9   1   21.30    6.80
  21   9   1    4.30    5.50
 -21   9  -1   16.20    5.50
 -21   9  -1    5.30    5.50
 -22 -10   1   26.70    5.60
  22 -10  -1   29.80    7.10
 -22 -10   1   24.60    6.50
 -22  10   1   49.20   12.30
  22  10  -1   20.60    9.60
 -22  10   1   26.70    6.90
 -20 -10   1   29.00    4.90
  20 -10  -1   24.60    6.30
 -20 -10   1   25.80    6.10
  20  10  -1   20.10    6.60
 -20  10   1   23.70    5.90
 -20  10   1   20.10    5.50
 -18 -10   1   17.90    4.40
  18 -10  -1   23.10    5.60
 -18 -10   1   10.10    4.00
 -18  10   1   16.20    5.00
 -18  10   1   10.50    4.50
  18  10  -1   11.50    4.60
 -16 -10   1  299.77   15.80
 -16 -10   1  290.57   13.70
  16 -10  -1  307.17   16.00
 -16  10   1  295.97   14.80
  16  10  -1  343.47   14.30
 -16  10   1  279.67   15.20
  16  10  -1  303.07   15.70
  16  10  -1  275.77   12.60
 -14 -10   1  277.97   14.50
 -14 -10   1  274.77   12.50
 -14 -10   1  251.17   11.50
  14 -10  -1  289.57   14.70
  14  10  -1  290.17   12.20
 -14  10   1  296.47   14.40
 -14  10   1  300.17   13.60
  14  10  -1  260.77   11.00
  14  10  -1  282.57   14.20
  12 -10  -1   93.79    7.10
 -12 -10   1   80.69    6.90
 -12 -10   1   80.59    4.30
 -12 -10   1   73.39    5.30
  12  10  -1   76.19    6.50
 -12  10   1   96.89    6.70
 -12  10   1   82.79    4.20
 -12  10   1   86.29    6.10
 -12  10   1   86.99    3.80
  12  10  -1   79.29    4.40
  12  10  -1   86.19    5.30
 -10 -10   1   10.20    3.00
 -10 -10   1   14.80    2.60
 -10 -10   1   14.10    1.90
 -10  10   1    8.80    2.50
 -10  10   1   11.80    3.00
  10  10  -1   12.50    2.50
 -10  10   1    7.90    2.50
  10  10  -1   13.20    3.40
 -10  10   1   10.70    1.90
  -8 -10   1  237.28   11.20
  -8 -10   1  237.58    9.50
   8 -10  -1  231.08   11.00
  -8 -10   1  231.78   10.70
  -8 -10   1  234.68    8.70
  -8  10   1  221.78    9.90
  -8  10   1  236.38    9.50
  -8  10   1  239.68   10.50
   8  10  -1  235.58    9.40
  -8  10   1  240.58   10.80
   8  10  -1  226.08    9.70
  -8  10   1  236.48   10.50
   8  10  -1  234.18   10.60
  -6 -10   1 2176.88   75.89
  -6 -10   1 2222.78   76.39
   6 -10  -1 2213.58   74.39
   6 -10  -1 2205.18   76.09
  -6 -10   1 2215.98   74.89
  -6  10   1 2302.97   76.09
  -6  10   1 2218.08   74.89
  -6  10   1 2255.97   75.69
   6  10  -1 2157.68   75.69
   6  10  -1 2198.28   74.79
  -6  10   1 2205.88   74.79
   6  10  -1 2163.98   76.19
  -6  10   1 2168.48   75.69
   6  10  -1 2261.77   75.09
   6  10  -1 2208.48   73.89
  -4 -10   1   18.10    1.60
  -4 -10   1   26.30    3.30
  -4 -10   1   20.40    3.20
   4 -10  -1   20.90    2.80
   4 -10  -1   19.50    3.10
   4 -10  -1   14.90    1.90
   4  10  -1   17.50    2.30
  -4  10   1   20.10    2.90
   4  10  -1   23.30    3.00
   4  10  -1   14.00    2.40
  -4  10   1   22.30    3.00
   4  10  -1   15.20    1.90
  -4  10   1   15.40    1.80
  -4  10   1   17.70    2.10
   4  10  -1   15.10    1.60
  -2 -10   1 1254.57   43.00
   2 -10  -1 1263.57   44.30
  -2 -10   1 1257.17   44.10
  -2 -10   1 1306.97   44.80
   2 -10  -1 1289.17   43.60
  -2  10   1 1308.47   44.50
   2  10  -1 1250.27   43.70
   2  10  -1 1282.77   43.90
   2  10  -1 1285.57   44.00
  -2  10   1 1277.67   44.70
  -2  10   1 1304.67   43.80
   2  10  -1 1259.47   43.40
   2  10  -1 1276.07   44.60
  -2  10   1 1284.17   43.20
  -2  10   1 1255.07   44.20
   0 -10   1 1896.41   61.79
   0 -10  -1 1760.42   61.49
   0 -10  -1 1802.52   61.39
   0 -10   1 1840.02   60.09
   0  10  -1 1812.82   60.59
   0  10  -1 1761.82   60.59
   0  10  -1 1715.73   60.69
   0  10   1 1761.12   60.69
   0  10   1 1816.72   59.79
   0  10   1 1752.62   61.59
   0  10   1 1768.32   61.19
   0  10  -1 1814.22   60.89
   0  10  -1 1764.12   61.49
  -2 -10  -1 2048.30   71.79
  -2 -10  -1 2119.99   70.89
  -2 -10  -1 2137.19   71.79
   2 -10   1 2079.09   71.79
   2 -10   1 2118.59   70.49
   2  10   1 2178.28   71.69
   2  10   1 2097.89   71.79
  -2  10  -1 2133.39   70.69
  -2  10  -1 2057.79   71.69
  -2  10  -1 2132.89   70.89
   2  10   1 1977.50   70.79
  -2  10  -1 2127.79   70.99
  -2  10  -1 2039.00   70.79
  -4 -10  -1  201.38    8.90
   4 -10   1  182.68    7.70
   4 -10   1  191.38    8.20
  -4 -10  -1  193.88    8.90
   4  10   1  185.48    7.80
  -4  10  -1  182.08    7.90
  -4  10  -1  190.98    7.60
   4  10   1  185.68    8.70
  -4  10  -1  189.68    8.80
  -4  10  -1  189.08    7.40
  -4  10  -1  191.78    8.00
   6 -10   1  189.48    8.90
   6 -10   1  194.68    8.50
  -6 -10  -1  215.08    9.80
  -6 -10  -1  196.38    7.10
  -6 -10  -1  197.98    7.20
  -6  10  -1  200.68    7.80
  -6  10  -1  206.88    8.70
  -6  10  -1  198.58    8.60
  -6  10  -1  213.18    8.00
  -6  10  -1  195.78   10.20
   6  10   1  204.68    9.60
   6  10   1  193.58    8.20
  -6  10  -1  202.38    9.80
   6  10   1  191.58    9.30
   8 -10   1 1003.30   35.40
  -8 -10  -1  896.41   33.30
   8 -10   1  993.60   34.70
  -8 -10  -1  944.31   37.40
  -8 -10  -1  982.70   33.20
   8  10   1  944.21   33.90
  -8  10  -1  998.50   34.90
   8  10   1  965.70   35.70
  -8  10  -1 1013.40   33.40
   8  10   1  964.80   33.80
  -8  10  -1 1002.70   36.30
  -8  10  -1  932.51   35.70
  -8  10  -1  998.90   33.50
 -10 -10  -1   64.89    5.90
  10 -10   1   59.69    4.80
 -10 -10  -1   58.89    3.30
  10 -10   1   45.80    5.00
 -10 -10  -1   58.19    3.70
  10  10   1   56.39    3.90
 -10  10  -1   54.19    3.00
  10  10   1   61.69    3.80
 -10  10  -1   55.09    3.10
 -10  10  -1   57.69    5.60
  10  10   1   61.09    5.60
 -12 -10  -1  276.57   11.00
 -12 -10  -1  295.57   14.40
  12 -10   1  266.07   13.30
 -12 -10  -1  269.07   11.30
  12  10   1  268.57   13.60
  12  10   1  279.57   11.30
 -12  10  -1  279.17   14.10
 -14 -10  -1  128.49    6.90
 -14 -10  -1  102.19    6.00
  14 -10   1  141.49    9.10
 -14 -10  -1  108.99    9.00
 -14  10  -1  137.29    9.40
  14  10   1  130.09    9.10
  14  10   1  109.29    6.20
  14  10   1  124.09    6.40
 -16 -10  -1  112.39    9.60
 -16 -10  -1  126.99    7.40
  16 -10   1  138.19    9.80
  16  10   1  135.09    6.40
  16  10   1  131.19    9.80
 -16  10  -1  137.89   10.20
  16  10   1  105.19    6.20
 -16  10  -1  129.19    8.70
 -18 -10  -1   11.60    4.20
  18 -10   1    8.50    5.10
 -18 -10  -1    8.60    3.20
  18  10   1    6.20    4.60
 -18  10  -1   11.50    5.10
 -18  10  -1   10.70    4.30
 -20 -10  -1   69.89    6.50
 -20 -10  -1   60.29    9.10
  20 -10   1   52.89    8.50
 -20  10  -1   69.69    8.30
  20  10   1   57.39    9.30
 -20  10  -1   56.49    8.60
 -22  10  -1   31.90    8.70
 -21 -11   1   47.10    9.10
  21 -11  -1   53.99    8.80
  21  11  -1   45.80    8.40
 -21  11   1   44.90    8.30
 -21  11   1   46.30    8.60
 -19 -11   1   28.00    6.30
  19 -11  -1   49.10    8.40
 -19 -11   1   42.80    5.10
  19  11  -1   30.80    6.80
 -19  11   1   45.90    7.70
 -19  11   1   48.20    7.70
 -17 -11   1  209.48   13.10
  17 -11  -1  192.38   13.00
 -17 -11   1  198.38   10.50
  17  11  -1  192.28   12.60
 -17  11   1  213.88   12.90
 -17  11   1  205.28   11.90
  17  11  -1  201.78    9.60
  15 -11  -1  297.67   15.10
 -15 -11   1  256.67   12.80
 -15 -11   1  277.47   14.90
 -15  11   1  288.97   13.80
  15  11  -1  271.97   14.30
  15  11  -1  225.18   10.70
  15  11  -1  272.17   12.10
 -15  11   1  282.97   14.50
  13 -11  -1  394.96   17.90
 -13 -11   1  383.56   15.70
 -13 -11   1  401.46   18.20
 -13 -11   1  383.66   15.20
  13  11  -1  407.16   17.70
 -13  11   1  410.76   16.90
 -13  11   1  368.76   14.30
 -13  11   1  386.56   17.50
 -13  11   1  386.76   13.90
  13  11  -1  347.07   14.60
  13  11  -1  384.56   15.70
 -11 -11   1    4.20    2.00
 -11 -11   1    4.40    2.90
 -11 -11   1    2.30    1.40
  11 -11  -1    2.10    2.40
 -11  11   1    3.20    2.50
  11  11  -1    5.20    2.90
 -11  11   1    4.40    1.70
 -11  11   1    3.10    1.30
  11  11  -1    3.20    1.40
  11  11  -1    3.70    2.20
 -11  11   1    1.70    2.10
  -9 -11   1  133.99    8.20
  -9 -11   1  138.49    5.70
  -9 -11   1  140.89    6.50
   9 -11  -1  141.09    8.10
   9  11  -1  134.99    6.30
  -9  11   1  142.49    6.50
   9  11  -1  139.39    7.80
  -9  11   1  139.69    7.90
  -9  11   1  146.19    7.60
   9  11  -1  133.39    6.90
  -7 -11   1  691.43   26.00
  -7 -11   1  690.03   23.80
   7 -11  -1  685.33   25.70
   7 -11  -1  684.33   23.70
  -7 -11   1  677.63   25.50
   7  11  -1  668.73   26.60
  -7  11   1  681.13   24.30
  -7  11   1  672.83   25.50
  -7  11   1  676.93   25.10
  -7  11   1  683.03   25.20
  -7  11   1  666.83   24.10
   7  11  -1  666.23   24.50
   7  11  -1  653.23   25.20
   7  11  -1  662.73   24.40
  -5 -11   1  675.13   25.70
   5 -11  -1  779.32   26.20
   5 -11  -1  784.22   27.70
  -5 -11   1  752.02   27.40
  -5 -11   1  736.33   27.90
  -5  11   1  780.82   26.40
  -5  11   1  769.12   27.20
   5  11  -1  731.43   27.10
   5  11  -1  728.53   26.40
   5  11  -1  756.42   26.70
  -5  11   1  747.23   27.30
   5  11  -1  725.53   25.50
   5  11  -1  719.23   27.60
  -5  11   1  802.32   26.60
  -3 -11   1  384.36   13.30
  -3 -11   1  368.96   14.60
  -3 -11   1  398.16   15.40
   3 -11  -1  374.96   13.90
   3 -11  -1  378.36   14.70
   3  11  -1  364.66   15.00
  -3  11   1  373.36   14.50
  -3  11   1  368.56   14.10
  -3  11   1  381.46   13.70
   3  11  -1  374.56   14.00
   3  11  -1  380.56   13.60
  -3  11   1  378.26   14.80
   3  11  -1  380.86   14.50
   3  11  -1  376.96   14.30
   1 -11  -1 1380.86   48.10
   1 -11  -1 1474.55   49.00
  -1 -11   1 1354.96   48.50
  -1 -11   1 1389.16   47.40
  -1 -11   1 1446.66   49.40
  -1  11   1 1365.46   48.90
   1  11  -1 1406.46   48.30
  -1  11   1 1425.56   48.80
  -1  11   1 1417.26   49.20
   1  11  -1 1456.55   48.60
   1  11  -1 1444.96   48.20
  -1  11   1 1427.56   48.30
   1  11  -1 1391.86   49.10
  -1  11   1 1411.26   47.50
   1  11  -1 1342.87   47.90
   1 -11   1 1909.51   64.99
  -1 -11  -1 1789.92   64.79
   1 -11   1 1904.71   63.39
  -1 -11  -1 1958.00   64.89
  -1 -11  -1 1902.71   63.89
   1  11   1 1783.72   62.79
  -1  11  -1 1936.51   63.79
  -1  11  -1 1905.41   64.89
   1  11   1 1902.81   64.59
   1  11   1 1788.62   63.89
   1  11   1 1919.01   64.99
  -1  11  -1 1895.01   64.09
  -1  11  -1 1910.31   63.79
  -1  11  -1 1839.12   63.89
   1  11   1 1889.91   62.79
  -1  11  -1 1890.11   64.19
  -3 -11  -1   54.79    4.10
  -3 -11  -1   54.29    3.40
   3 -11   1   68.19    4.50
   3 -11   1   55.59    3.30
  -3 -11  -1   60.19    4.30
  -3  11  -1   57.89    3.20
   3  11   1   57.39    4.20
  -3  11  -1   55.79    4.00
  -3  11  -1   56.69    3.40
  -3  11  -1   48.00    3.30
   3  11   1   54.79    3.40
  -3  11  -1   55.59    3.40
   3  11   1   54.49    4.00
  -5 -11  -1   73.19    5.20
   5 -11   1   78.09    4.70
   5 -11   1   85.09    4.40
  -5 -11  -1   77.89    5.10
   5  11   1   75.99    5.10
  -5  11  -1   79.89    4.10
  -5  11  -1   74.89    4.30
   5  11   1   70.69    4.10
  -5  11  -1   85.19    5.60
  -5  11  -1   78.69    3.80
   5  11   1   72.19    5.10
   7 -11   1  235.08    9.90
   7 -11   1  225.18   10.40
  -7 -11  -1  243.08    8.50
  -7 -11  -1  230.08   11.20
  -7 -11  -1  226.78    8.30
  -7  11  -1  233.48    9.20
   7  11   1  228.28   10.80
  -7  11  -1  244.78   11.50
   7  11   1  226.38    9.40
  -7  11  -1  227.48   10.80
  -7  11  -1  235.18    9.00
  -7  11  -1  231.18   10.00
  -9 -11  -1  957.70   35.20
  -9 -11  -1  950.40   31.70
   9 -11   1  949.21   33.30
  -9 -11  -1  894.21   31.90
   9 -11   1  920.91   34.10
   9  11   1  912.91   32.50
  -9  11  -1  950.60   32.00
  -9  11  -1  934.51   32.00
   9  11   1  931.31   34.60
  -9  11  -1  848.32   33.40
   9  11   1  912.21   32.60
 -11 -11  -1  134.99    6.50
 -11 -11  -1  140.69    6.20
  11 -11   1  152.08    8.70
 -11 -11  -1  144.49    9.10
  11  11   1  139.19    6.80
  11  11   1  133.69    6.70
 -11  11  -1  139.09    9.00
  11  11   1  137.19    8.70
 -11  11  -1  144.79    5.90
 -11  11  -1  137.39    5.90
 -13 -11  -1  373.96   15.10
 -13 -11  -1  396.16   18.40
 -13 -11  -1  383.46   15.30
  13 -11   1  411.66   18.00
 -13  11  -1  397.86   18.50
  13  11   1  400.96   18.10
  13  11   1  404.06   15.40
  13  11   1  354.16   15.00
 -15 -11  -1  298.27   16.10
  15 -11   1  328.37   15.90
 -15 -11  -1  287.97   13.00
  15  11   1  309.77   15.90
  15  11   1  270.47   12.40
 -15  11  -1  337.67   15.10
 -15  11  -1  333.87   16.60
  15  11   1  297.27   12.60
 -17 -11  -1   72.79    7.90
  17 -11   1   61.09    7.70
 -17 -11  -1   60.89    5.50
  17  11   1   70.09    4.40
 -17  11  -1   82.59    8.40
  17  11   1   64.49    7.70
 -17  11  -1   55.19    6.80
 -19 -11  -1   64.39    9.70
  19 -11   1   61.59    8.00
 -19 -11  -1   62.69    5.60
  19  11   1   73.59    9.10
 -19  11  -1   68.29    7.80
 -19  11  -1   52.79    8.20
 -21 -11  -1   39.20    8.20
  21 -11   1   43.00    9.20
 -21  11  -1   47.00   13.60
 -21  11  -1   66.59   11.00
 -22 -12   1    5.00    5.60
 -22  12   1   11.40    5.10
 -20 -12   1    3.00    4.20
 -20 -12   1   11.60    3.60
  20 -12  -1   -1.10    3.60
 -20  12   1    4.40    4.60
 -20  12   1   -2.60    3.90
  20  12  -1    1.10    4.70
 -18 -12   1   98.79    9.60
 -18 -12   1  104.49    7.40
  18 -12  -1  121.09   10.00
  18  12  -1  131.59   10.40
 -18  12   1  116.39    9.10
  18  12  -1  118.19    6.60
  16 -12  -1   30.50    6.40
 -16 -12   1   39.70    8.10
 -16 -12   1   38.60    4.70
 -16  12   1   52.99    7.60
 -16  12   1   38.00    6.10
  16  12  -1   49.60   10.30
 -14 -12   1  114.49    5.90
 -14 -12   1  121.39    7.20
 -14 -12   1  134.09    9.60
  14 -12  -1  140.49    9.60
  14  12  -1  126.29    8.20
 -14  12   1  139.69    8.70
 -14  12   1  122.79    5.50
  14  12  -1  130.59    9.10
 -14  12   1  147.99    9.30
 -12 -12   1   90.09    7.40
 -12 -12   1   81.59    4.30
  12 -12  -1   90.89    7.30
 -12 -12   1   85.89    5.40
  12  12  -1   80.59    5.60
 -12  12   1   89.99    6.40
 -12  12   1   83.29    4.70
  12  12  -1   80.19    6.80
 -12  12   1   82.29    4.10
 -12  12   1   91.29    6.90
 -10 -12   1   11.80    1.70
  10 -12  -1    8.00    3.10
 -10 -12   1    4.90    2.90
 -10 -12   1   12.00    2.40
 -10  12   1   13.40    2.40
  10  12  -1    7.70    2.80
  10  12  -1    8.40    1.90
 -10  12   1   12.10    3.30
  10  12  -1    9.00    2.60
 -10  12   1   11.30    2.90
  -8 -12   1  207.68   10.60
   8 -12  -1  200.28   10.20
  -8 -12   1  211.18    7.60
  -8 -12   1  200.48    8.30
   8  12  -1  205.78    9.20
  -8  12   1  208.48    8.70
   8  12  -1  197.28    8.60
  -8  12   1  191.28    9.60
  -8  12   1  213.58   10.20
   8  12  -1  205.78    9.90
  -8  12   1  213.38    9.80
  -6 -12   1   75.79    5.50
   6 -12  -1   82.79    4.10
  -6 -12   1   76.79    3.70
   6 -12  -1   80.69    5.40
  -6  12   1   76.39    5.40
   6  12  -1   72.09    4.20
  -6  12   1   78.29    4.30
   6  12  -1   74.29    4.60
  -6  12   1   79.99    4.30
   6  12  -1   77.79    5.00
  -6  12   1   85.09    5.00
   6  12  -1   73.09    3.20
  -6  12   1   85.49    5.40
   6  12  -1   69.99    5.10
  -4 -12   1  331.37   13.50
   4 -12  -1  341.17   13.60
  -4 -12   1  343.17   11.80
   4 -12  -1  335.47   12.60
  -4 -12   1  334.27   14.20
  -4  12   1  332.27   12.80
   4  12  -1  314.07   11.90
   4  12  -1  336.47   13.10
   4  12  -1  327.17   13.30
  -4  12   1  331.17   13.50
   4  12  -1  329.57   13.90
   4  12  -1  352.86   13.20
  -4  12   1  347.27   12.60
  -4  12   1  333.77   13.40
  -2 -12   1  123.39    4.90
   2 -12  -1  127.69    5.70
   2 -12  -1  128.89    6.50
  -2 -12   1  121.39    6.10
  -2 -12   1  124.19    6.80
  -2  12   1  125.89    5.80
   2  12  -1  123.69    6.00
   2  12  -1  120.39    6.00
   2  12  -1  115.09    6.50
  -2  12   1  129.59    6.50
  -2  12   1  129.09    6.30
   2  12  -1  118.99    5.70
  -2  12   1  133.39    6.80
  -2  12   1  131.59    5.30
   0 -12   1  654.83   25.60
   0 -12  -1  728.13   24.70
   0 -12   1  676.13   23.90
   0 -12  -1  688.63   25.40
   0  12  -1  685.13   24.50
   0  12   1  712.53   23.70
   0  12  -1  727.03   24.50
   0  12   1  718.83   24.80
   0  12  -1  655.73   24.60
   0  12   1  671.03   25.20
   0  12   1  717.23   25.70
   0  12  -1  665.13   25.50
   0  12  -1  692.73   25.00
   2 -12   1  173.08    6.90
  -2 -12  -1  153.38    7.90
   2 -12   1  168.38    8.20
  -2 -12  -1  167.68    7.30
  -2 -12  -1  152.18    7.90
  -2  12  -1  169.18    8.10
  -2  12  -1  170.78    7.30
   2  12   1  164.98    8.10
  -2  12  -1  168.28    7.20
  -2  12  -1  176.98    7.20
   2  12   1  156.98    7.60
   2  12   1  162.88    7.90
  -2  12  -1  178.28    7.70
  -2  12  -1  167.58    7.00
  -4 -12  -1   52.89    4.40
   4 -12   1   49.10    3.70
   4 -12   1   55.99    3.50
  -4  12  -1   51.89    3.30
   4  12   1   51.59    3.40
   4  12   1   54.69    4.30
  -4  12  -1   50.59    3.40
  -4  12  -1   58.19    3.20
   4  12   1   54.79    4.10
  -4  12  -1   53.49    3.50
   6 -12   1   12.90    2.70
  -6 -12  -1   15.80    3.20
  -6 -12  -1   16.80    3.40
   6 -12   1   21.60    2.90
  -6  12  -1   17.70    2.20
  -6  12  -1   17.90    3.30
  -6  12  -1   20.80    2.50
  -6  12  -1   17.20    3.20
  -6  12  -1   15.80    2.60
   6  12   1   17.80    2.70
   6  12   1   11.40    2.70
  -6  12  -1   18.10    2.20
   8 -12   1  287.77   13.10
   8 -12   1  322.37   12.70
  -8 -12  -1  326.07   11.00
  -8 -12  -1  298.67   10.70
  -8 -12  -1  300.47   14.00
   8  12   1  284.37   12.10
  -8  12  -1  301.67   11.50
  -8  12  -1  303.47   11.70
  -8  12  -1  286.07   12.60
   8  12   1  317.07   13.80
   8  12   1  314.67   12.20
  -8  12  -1  304.87   14.20
 -10 -12  -1  203.88    8.50
  10 -12   1  208.98   11.80
 -10 -12  -1  214.08   11.60
 -10 -12  -1  208.18    8.20
  10 -12   1  215.28   10.10
 -10  12  -1  217.18    8.60
  10  12   1  199.88    9.10
 -10  12  -1  204.48    8.50
  10  12   1  218.78    9.30
 -10  12  -1  232.78   11.80
  10  12   1  212.98   11.10
  12 -12   1   53.89    5.80
 -12 -12  -1   50.19    3.70
 -12 -12  -1   57.19    6.10
 -12 -12  -1   45.70    3.20
 -12  12  -1   52.29    3.20
  12  12   1   53.69    4.10
 -12  12  -1   53.59    6.00
 -12  12  -1   51.99    3.10
  12  12   1   61.79    6.20
  12  12   1   39.80    4.10
 -14 -12  -1  285.97   12.60
 -14 -12  -1  308.27   16.10
 -14 -12  -1  305.57   12.80
  14 -12   1  311.67   15.40
  14  12   1  312.57   12.90
  14  12   1  314.17   15.70
 -14  12  -1  315.17   16.20
  16 -12   1    5.20    4.20
 -16 -12  -1   -2.70    2.50
  16  12   1    0.30    2.30
  16  12   1    4.80    3.90
 -16  12  -1    1.90    3.20
 -16  12  -1    0.90    2.70
  18 -12   1   17.30    4.70
 -18 -12  -1   23.20    4.20
 -18 -12  -1   10.90    4.60
 -18  12  -1   19.00    5.90
  18  12   1    6.80    5.00
 -18  12  -1   29.30    5.70
  18  12   1   25.50    4.30
 -20 -12  -1   10.20    3.70
  20 -12   1   14.30    6.30
 -20 -12  -1   15.70    6.60
 -20  12  -1    9.00    5.40
  20  12   1   17.10    6.00
 -20  12  -1    1.10    4.90
  21 -13  -1   11.80    5.80
 -21 -13   1    7.60    4.80
 -21  13   1   -0.90    4.30
 -21  13   1    4.50    4.40
  21  13  -1   10.30    6.10
 -19 -13   1    4.40    2.80
 -19 -13   1   -0.40    3.70
  19 -13  -1    1.20    3.90
  19  13  -1    4.90    3.50
 -19  13   1    2.80    3.60
 -19  13   1    3.70    4.00
  19  13  -1    2.40    4.40
 -17 -13   1    0.40    2.10
 -17 -13   1    1.20    3.40
  17 -13  -1    5.90    3.90
  17  13  -1    4.60    2.80
  17  13  -1    6.90    4.50
 -17  13   1   10.00    4.10
 -17  13   1    3.80    3.60
  15 -13  -1   22.60    5.40
 -15 -13   1   26.70    3.90
 -15 -13   1   21.90    5.30
 -15 -13   1   13.00    2.70
  15  13  -1   16.20    4.50
 -15  13   1   35.80    6.20
 -15  13   1   17.80    4.70
 -13 -13   1   38.30    3.90
 -13 -13   1   49.80    6.00
  13 -13  -1   41.20    6.10
 -13 -13   1   38.40    2.80
  13  13  -1   47.20    5.60
  13  13  -1   45.10    4.60
 -13  13   1   39.30    2.90
 -13  13   1   39.70    3.20
 -13  13   1   42.20    5.30
 -13  13   1   42.00    5.20
 -11 -13   1    4.20    2.80
 -11 -13   1    1.40    1.10
 -11 -13   1    1.10    1.70
  11 -13  -1   -1.50    2.30
 -11  13   1    4.20    2.70
 -11  13   1    2.40    1.30
 -11  13   1    0.90    1.40
  11  13  -1    1.90    2.50
 -11  13   1   -0.10    2.20
   9 -13  -1  134.89    9.70
  -9 -13   1  148.99    9.00
  -9 -13   1  173.08    6.80
  -9 -13   1  148.29    5.90
   9  13  -1  150.28    7.60
  -9  13   1  143.69    8.50
  -9  13   1  153.38    7.10
   9  13  -1  140.49    8.20
  -9  13   1  144.39    8.60
  -7 -13   1   30.90    2.60
  -7 -13   1   23.50    4.30
  -7 -13   1   26.40    3.20
   7 -13  -1   39.80    5.20
  -7  13   1   29.40    4.10
   7  13  -1   27.40    3.20
  -7  13   1   28.10    3.10
   7  13  -1   27.80    3.40
   7  13  -1   22.40    2.60
  -7  13   1   28.50    2.70
  -7  13   1   21.70    2.80
  -5 -13   1  135.29    5.00
  -5 -13   1  122.09    7.30
   5 -13  -1  130.99    5.90
  -5 -13   1  125.19    6.80
  -5  13   1  133.29    5.90
   5  13  -1  118.69    5.90
   5  13  -1  121.59    6.60
  -5  13   1  137.99    6.80
   5  13  -1  117.09    4.90
   5  13  -1  127.69    6.40
   5  13  -1  119.59    7.00
  -5  13   1  128.39    6.00
   3 -13  -1  120.59    5.80
  -3 -13   1  131.49    7.10
   3 -13  -1  120.79    6.60
  -3 -13   1  129.49    5.80
  -3 -13   1  129.69    6.50
  -3  13   1  127.89    6.90
   3  13  -1  127.59    6.80
   3  13  -1  126.59    6.40
  -3  13   1  121.99    6.50
   3  13  -1  131.39    6.30
   3  13  -1  126.89    5.30
   3  13  -1  125.09    5.90
  -3  13   1  125.49    6.40
  -3  13   1  123.99    5.50
  -1 -13   1  101.59    5.50
   1 -13  -1  110.89    5.40
   1 -13  -1  106.49    6.00
  -1 -13   1  106.69    6.30
  -1 -13   1  107.19    4.50
  -1  13   1  112.69    6.20
   1  13  -1  108.29    5.60
  -1  13   1  109.89    5.60
   1  13  -1  102.79    6.60
   1  13  -1  107.89    5.00
   1  13  -1  108.59    5.50
   1  13  -1  104.79    5.20
  -1  13   1  109.19    5.90
  -1  13   1  108.99    5.80
  -1  13   1  113.69    4.70
  -1 -13  -1  277.67   11.60
   1 -13   1  268.87    9.90
  -1 -13  -1  263.17   11.50
   1 -13   1  261.57   11.60
  -1 -13  -1  252.87   10.50
   1  13   1  256.17   11.20
   1  13   1  255.17    9.40
  -1  13  -1  261.37   10.70
   1  13   1  267.97    9.30
  -1  13  -1  261.77   10.90
  -1  13  -1  277.47   10.50
  -1  13  -1  263.67   10.60
   1  13   1  258.47   11.40
   1  13   1  252.77   10.60
   3 -13   1   10.80    2.60
   3 -13   1   17.00    2.40
  -3 -13  -1   15.90    2.90
  -3  13  -1   11.60    1.70
  -3  13  -1   17.30    2.30
   3  13   1   18.10    2.60
  -3  13  -1   16.00    2.80
   3  13   1   16.70    3.30
  -3  13  -1   13.50    2.30
   3  13   1   10.50    2.20
  -3  13  -1   12.00    2.10
  -3  13  -1   15.60    2.90
  -5 -13  -1  174.18    9.10
   5 -13   1  184.58    8.50
  -5 -13  -1  188.38    9.50
   5 -13   1  181.98    8.00
  -5  13  -1  175.38    9.00
  -5  13  -1  182.48    8.20
  -5  13  -1  189.88    7.90
   5  13   1  184.28    9.10
  -5  13  -1  180.08    8.20
   5  13   1  176.18    8.00
  -5  13  -1  182.88    9.50
  -5  13  -1  187.48    7.60
   7 -13   1   34.40    3.80
  -7 -13  -1   35.70    4.40
   7  13   1   34.70    3.30
  -7  13  -1   35.20    2.70
   7  13   1   31.80    3.00
   7  13   1   46.80    5.60
  -7  13  -1   36.40    4.40
  -7  13  -1   39.10    3.10
  -7  13  -1   32.80    3.20
  -9 -13  -1  147.69    6.40
  -9 -13  -1  153.98    6.00
   9 -13   1  152.58    7.90
  -9 -13  -1  159.38    9.50
   9 -13   1  150.48    8.60
   9  13   1  157.48    7.40
  -9  13  -1  139.79    9.10
  -9  13  -1  151.08    6.70
  -9  13  -1  158.78    6.90
   9  13   1  159.38    9.00
 -11 -13  -1    6.00    3.20
 -11 -13  -1    5.90    1.50
  11 -13   1    4.10    3.00
 -11 -13  -1    4.10    1.50
  11  13   1    5.10    3.20
  11  13   1    9.90    2.90
 -11  13  -1    6.40    1.70
 -11  13  -1    6.00    3.20
 -11  13  -1    6.60    1.70
 -13 -13  -1   -0.80    1.50
 -13 -13  -1   -1.10    2.80
  13 -13   1    3.00    2.70
 -13 -13  -1    1.10    1.40
 -13  13  -1    0.60    0.90
  13  13   1    2.00    3.00
  13  13   1    1.00    2.20
 -13  13  -1   -1.50    2.40
  15 -13   1   32.60    6.30
 -15 -13  -1   28.70    3.40
 -15 -13  -1   28.30    6.20
 -15 -13  -1   20.20    3.40
  15  13   1   33.10    4.50
  15  13   1   21.30    5.30
 -15  13  -1   31.70    6.10
 -15  13  -1   24.50    4.80
  17 -13   1   28.80    5.80
 -17 -13  -1   25.90    6.10
 -17 -13  -1   29.30    3.70
 -17  13  -1   24.60    5.30
 -17  13  -1   20.50    5.80
  17  13   1   23.90    3.70
  17  13   1   30.90    6.30
 -19 -13  -1    9.90    3.40
  19 -13   1    8.90    4.70
 -19 -13  -1    2.70    4.20
  19  13   1   -4.70    4.40
 -19  13  -1    2.60    4.20
 -19  13  -1    3.40    4.10
  21 -13   1    2.60    4.60
 -21 -13  -1    2.10    7.40
 -21  13  -1   -2.30    4.60
 -21  13  -1    1.00    6.20
  20 -14  -1   -2.40    3.80
 -20 -14   1    2.50    4.30
  20  14  -1    0.90    6.70
 -20  14   1    3.60    4.80
 -20  14   1   -3.50    3.90
 -18 -14   1   20.60    5.80
  18 -14  -1   14.80    4.60
 -18 -14   1   21.50    3.90
  18  14  -1   21.20    5.80
  18  14  -1   26.10    4.00
 -18  14   1   26.10    5.90
 -18  14   1   22.80    5.90
 -16 -14   1   94.79    8.90
  16 -14  -1  116.39   18.30
 -16 -14   1  106.39    6.70
 -16  14   1   97.29    8.60
  16  14  -1  104.69    7.20
  16  14  -1   94.19    8.60
 -16  14   1  108.89    8.50
  14 -14  -1  342.87   16.70
 -14 -14   1  290.57   12.20
 -14 -14   1  317.37   16.60
 -14 -14   1  316.27   13.50
 -14  14   1  356.06   15.60
  14  14  -1  318.87   16.00
 -14  14   1  343.57   16.30
 -14  14   1  329.17   12.00
 -14  14   1  313.87   12.50
  14  14  -1  323.07   14.40
 -12 -14   1   90.59    4.30
 -12 -14   1   92.99    7.70
 -12 -14   1   93.59    5.20
  12 -14  -1   89.69    7.40
  12  14  -1   96.29    7.40
 -12  14   1   90.89    4.60
 -12  14   1   88.89    7.00
 -12  14   1   89.79    5.20
 -12  14   1   94.69    6.70
  12  14  -1   86.49    6.10
 -10 -14   1    9.20    3.40
 -10 -14   1   13.60    2.20
  10 -14  -1   12.70    3.40
 -10 -14   1   10.90    1.50
  10  14  -1   16.60    3.30
 -10  14   1   17.40    4.70
 -10  14   1   10.90    2.20
 -10  14   1   14.90    3.20
 -10  14   1   14.10    2.20
  10  14  -1   14.20    3.40
   8 -14  -1  753.82   28.90
  -8 -14   1  736.83   29.30
  -8 -14   1  768.92   25.40
  -8  14   1  695.03   28.00
  -8  14   1  790.12   27.90
  -8  14   1  745.33   28.80
   6 -14  -1  359.96   15.20
  -6 -14   1  342.67   14.90
  -6 -14   1  339.67   12.40
  -6 -14   1  339.67   16.70
   6  14  -1  350.76   14.20
  -6  14   1  356.96   13.90
  -6  14   1  364.26   13.80
   6  14  -1  361.56   14.80
  -6  14   1  355.26   14.70
  -6  14   1  388.76   15.50
  -6  14   1  354.26   14.70
   4 -14  -1  340.37   14.60
  -4 -14   1  368.86   12.40
   4 -14  -1  373.46   13.70
  -4 -14   1  385.56   15.60
  -4 -14   1  358.76   14.60
   4  14  -1  380.16   14.20
  -4  14   1  350.86   14.50
   4  14  -1  381.26   14.60
  -4  14   1  343.67   13.40
  -4  14   1  363.26   15.20
  -4  14   1  357.66   13.90
   4  14  -1  327.97   13.70
  -4  14   1  345.47   15.60
   4  14  -1  322.87   12.60
   2 -14  -1    1.20    1.30
   2 -14  -1    1.10    1.70
  -2 -14   1    2.10    1.90
  -2 -14   1    2.20    1.30
  -2 -14   1    2.90    0.90
   2  14  -1    1.00    1.10
  -2  14   1    5.90    1.80
  -2  14   1    2.10    1.40
  -2  14   1    1.60    1.80
   2  14  -1    1.60    1.10
  -2  14   1    3.30    1.60
   2  14  -1    2.60    1.50
   2  14  -1    0.30    1.50
  -2  14   1    0.70    0.90
   2  14  -1    1.00    1.20
   0 -14   1 2014.90   70.29
   0 -14   1 1989.10   67.99
   0 -14  -1 1964.10   69.89
   0 -14  -1 2018.80   68.89
   0  14   1 2128.89   70.29
   0  14  -1 2019.50   68.79
   0  14   1 2124.69   67.99
   0  14   1 2077.09   67.79
   0  14   1 2016.00   71.49
   0  14  -1 1914.81   69.89
   0  14  -1 1983.90   68.99
   0  14  -1 2030.10   69.19
   0  14  -1 2067.09   69.39
   0  14   1 1974.50   68.99
   0  14  -1 1988.60   68.69
   2 -14   1  353.26   13.30
  -2 -14  -1  348.57   15.80
   2 -14   1  371.06   15.10
  -2 -14  -1  376.26   15.10
   2  14   1  338.67   14.60
  -2  14  -1  356.46   14.00
  -2  14  -1  361.26   13.90
  -2  14  -1  372.06   13.80
  -2  14  -1  358.06   13.60
  -2  14  -1  375.86   14.40
  -2  14  -1  354.06   14.80
   2  14   1  353.26   14.90
   2  14   1  325.87   13.80
  -4 -14  -1  180.28    8.90
   4 -14   1  174.48    7.50
  -4 -14  -1  177.48    9.00
  -4  14  -1  167.58    7.30
  -4  14  -1  181.38    7.70
   4  14   1  187.38    8.90
  -4  14  -1  165.98    8.50
  -4  14  -1  161.08    7.60
  -4  14  -1  161.58    7.70
   4  14   1  170.08    9.30
   4  14   1  154.88    7.70
   6 -14   1  274.07   10.80
  -6 -14  -1  242.68   12.20
   6 -14   1  260.37   11.40
   6  14   1  227.18   11.70
  -6  14  -1  271.37   12.70
   6  14   1  248.28   10.60
  -6  14  -1  273.67   10.60
  -6  14  -1  251.57   11.50
  -8 -14  -1  638.74   24.00
   8 -14   1  567.54   21.60
   8 -14   1  550.44   22.40
  -8  14  -1  580.64   20.70
  -8  14  -1  561.94   20.90
  -8  14  -1  579.44   23.70
   8  14   1  594.84   23.20
  -8  14  -1  513.05   21.60
  10 -14   1  315.87   13.50
  10 -14   1  318.77   14.50
 -10 -14  -1  306.37   11.20
 -10 -14  -1  302.37   15.20
 -10 -14  -1  301.57   11.00
  10  14   1  311.67   12.90
 -10  14  -1  319.67   15.40
 -10  14  -1  326.57   12.30
  10  14   1  307.97   14.80
 -10  14  -1  306.87   12.10
  12 -14   1   18.80    4.20
 -12 -14  -1   23.90    2.40
 -12 -14  -1   21.60    2.00
 -12 -14  -1   24.20    5.10
 -12  14  -1   26.40    5.00
  12  14   1   21.90    4.60
 -12  14  -1   22.70    2.40
  12  14   1   27.30    3.60
 -12  14  -1   22.20    2.50
 -14 -14  -1  157.08    7.40
 -14 -14  -1  174.48   13.40
  14 -14   1  173.68   10.70
 -14 -14  -1  168.28    7.80
  14  14   1  178.68   11.20
 -14  14  -1  174.28   11.40
  14  14   1  184.08    9.10
  16 -14   1   18.40    7.00
 -16 -14  -1    8.90    4.40
 -16 -14  -1   10.70    2.30
  16  14   1   17.60    3.40
  16  14   1    1.40    3.40
 -16  14  -1   10.40    3.70
 -16  14  -1   10.00    4.50
 -18 -14  -1   92.09    6.40
 -18 -14  -1   95.69   10.00
  18 -14   1  104.39    9.20
 -18  14  -1  105.79    9.00
  18  14   1  101.59    9.90
 -18  14  -1   96.49    9.60
  20 -14   1    5.40    4.40
 -20 -14  -1    7.50    4.70
 -20  14  -1    9.20    5.10
  20  14   1    7.70    5.40
 -20  14  -1    8.40    4.80
 -21 -15   1   28.30    8.10
  21 -15  -1   48.40    9.20
 -21  15   1   43.60    8.60
  21  15  -1   41.40    8.90
 -21  15   1   45.10    8.20
 -19 -15   1   12.20    4.90
  19 -15  -1   13.80    5.50
  19  15  -1   19.40    4.20
  19  15  -1   16.50    5.90
 -19  15   1   26.10    5.90
 -19  15   1   10.60    4.80
 -17 -15   1   17.30    5.00
  17 -15  -1   15.00    5.10
 -17 -15   1   20.70    3.30
 -17  15   1   15.40    4.70
 -17  15   1   19.70    5.10
  17  15  -1   30.60    6.80
  17  15  -1   27.20    4.20
 -15 -15   1  154.48    7.90
 -15 -15   1  175.98   11.60
  15 -15  -1  152.38   10.80
 -15  15   1  144.59    6.60
 -15  15   1  177.58   11.00
 -15  15   1  155.58    6.40
  15  15  -1  153.88    9.00
 -15  15   1  166.28   10.20
 -13 -15   1  243.88   13.90
  13 -15  -1  293.57   14.20
 -13 -15   1  246.28   10.60
 -13 -15   1  227.88    9.50
  13  15  -1  259.77   12.00
 -13  15   1  239.48   10.60
 -13  15   1  268.27   12.80
 -13  15   1  268.97   10.20
  13  15  -1  240.08   13.20
 -13  15   1  253.97   13.50
  11 -15  -1   92.19    7.40
 -11 -15   1   92.89    4.10
 -11 -15   1   96.89    4.80
 -11 -15   1   91.29    7.60
  11  15  -1   95.09    6.30
 -11  15   1  100.69    5.00
 -11  15   1   84.19    5.30
 -11  15   1   91.59    6.90
  11  15  -1   88.59    7.00
 -11  15   1   98.99    6.60
  -9 -15   1   79.69    3.40
   9 -15  -1   80.89    6.60
  -9 -15   1   90.39    7.00
  -9  15   1   91.89    9.30
   9  15  -1   90.39    6.40
  -9  15   1   81.79    5.70
   9  15  -1   80.89    5.60
  -9  15   1   78.09    4.90
  -7 -15   1  589.84   19.40
   7 -15  -1  556.74   22.80
  -7 -15   1  607.54   19.60
   7  15  -1  578.54   21.90
  -7  15   1  515.95   22.10
  -7  15   1  604.74   23.20
   7  15  -1  566.14   22.40
  -7  15   1  574.54   21.40
  -5 -15   1  111.09    4.20
  -5 -15   1  121.19    7.50
  -5 -15   1  111.89    6.60
  -5  15   1  111.19    5.80
   5  15  -1  112.39    6.50
  -5  15   1  114.19    6.40
  -5  15   1  115.19    5.50
   5  15  -1  111.09    6.90
   5  15  -1  108.79    4.40
  -5  15   1  119.39    6.50
  -3 -15   1  200.98    7.10
  -3 -15   1  189.28    9.00
  -3 -15   1  189.18    9.70
   3 -15  -1  193.18    9.30
  -3  15   1  205.78    8.00
   3  15  -1  193.08    8.90
  -3  15   1  198.08    9.60
   3  15  -1  163.98    8.20
  -3  15   1  186.38    8.40
  -3  15   1  195.88    9.20
  -3  15   1  181.58    8.90
   3  15  -1  195.28    8.70
  -1 -15   1  504.05   19.70
  -1 -15   1  506.95   17.10
   1 -15  -1  489.65   19.20
  -1  15   1  444.46   18.10
  -1  15   1  483.55   18.90
   1  15  -1  468.35   17.80
   1  15  -1  438.76   19.00
   1  15  -1  503.55   18.70
  -1  15   1  490.45   19.40
   1  15  -1  502.15   18.50
  -1  15   1  501.15   17.40
  -1  15   1  470.25   19.80
  -1  15   1  497.45   17.30
  -1 -15  -1  302.17   13.30
   1 -15   1  306.97   11.50
   1 -15   1  292.07   13.40
  -1 -15  -1  308.57   13.30
   1  15   1  324.87   10.90
  -1  15  -1  286.27   12.00
  -1  15  -1  312.47   13.30
   1  15   1  321.27   13.50
  -1  15  -1  312.77   12.50
  -1  15  -1  271.87   11.90
  -1  15  -1  294.77   12.70
   1  15   1  331.77   13.30
   1  15   1  323.77   11.10
  -1  15  -1  303.17   12.40
  -3 -15  -1  254.67   11.60
  -3 -15  -1  239.58   11.30
   3 -15   1  232.38   11.40
   3 -15   1  248.18    9.90
  -3  15  -1  227.68    9.90
   3  15   1  259.57   11.50
  -3  15  -1  255.97   10.50
  -3  15  -1  247.28   10.90
  -3  15  -1  234.78   11.40
  -3  15  -1  255.37   10.30
  -3  15  -1  245.48   10.30
  -5 -15  -1    9.60    3.20
   5 -15   1   12.70    2.30
  -5  15  -1   10.50    2.40
  -5  15  -1   15.40    2.60
  -5  15  -1   13.10    2.20
  -5  15  -1   14.70    2.40
   5  15   1   10.60    3.00
   7 -15   1  543.85   20.60
  -7 -15  -1  555.44   22.60
   7 -15   1  540.95   21.40
   7  15   1  572.84   20.60
   7  15   1  535.95   22.00
  -7  15  -1  564.34   20.20
  -7  15  -1  534.95   22.60
  -7  15  -1  531.55   19.90
  -7  15  -1  510.95   20.70
  -9 -15  -1  483.65   20.90
   9 -15   1  485.25   18.90
  -9  15  -1  487.15   18.40
  -9  15  -1  497.55   18.10
   9  15   1  450.15   20.10
   9  15   1  484.15   18.50
  -9  15  -1  457.05   20.70
 -11 -15  -1   44.60    5.50
  11 -15   1   42.90    5.10
 -11  15  -1   30.70    2.90
  11  15   1   40.00    4.10
 -11  15  -1   37.70    3.20
 -11  15  -1   41.20    6.40
  11  15   1   43.50    5.90
 -13 -15  -1   53.69    6.60
  13 -15   1   58.59    6.30
 -13 -15  -1   48.80    3.10
 -13 -15  -1   46.70    2.90
 -13  15  -1   51.59    6.60
 -13  15  -1   50.59    3.50
  13  15   1   58.19    5.00
  13  15   1   52.19    6.40
 -13  15  -1   57.09    3.50
 -15 -15  -1  118.49    6.20
 -15 -15  -1  127.29   10.30
  15 -15   1  125.09    9.40
 -15  15  -1  127.39   10.10
  15  15   1  114.29    9.70
 -15  15  -1  129.89    8.80
  15  15   1  141.69    8.00
  17 -15   1   81.29    8.50
 -17 -15  -1   88.79    9.60
 -17 -15  -1   82.49    5.40
  17  15   1   77.09    8.80
 -17  15  -1   88.29    8.20
  17  15   1  101.39    6.50
 -17  15  -1   85.59    9.30
  19 -15   1   14.70    5.50
 -19 -15  -1    8.10    6.20
 -19  15  -1    4.50    4.30
  19  15   1    6.00    6.50
 -19  15  -1    9.30    5.20
  20 -16  -1   27.40    6.90
 -20 -16   1   32.50    7.10
  20  16  -1   41.20    7.70
 -20  16   1   31.50    6.60
 -18 -16   1    0.50    3.10
  18 -16  -1    1.40    3.30
  18  16  -1   -1.80    4.10
 -18  16   1   -3.60    3.30
 -18  16   1   -1.80    3.30
  18  16  -1    3.90    2.90
 -16 -16   1   14.50    2.60
  16 -16  -1    6.30    4.10
 -16 -16   1   15.80    4.90
  16  16  -1   23.00    5.80
  16  16  -1   18.50    4.30
 -16  16   1   23.80    5.70
 -16  16   1    6.90    3.90
 -14 -16   1   31.00    2.70
 -14 -16   1   35.00    3.30
  14 -16  -1   42.80    6.70
 -14  16   1   32.00    3.30
  14  16  -1   49.80    7.40
  14  16  -1   47.00    5.40
 -14  16   1   31.30    5.80
 -14  16   1   37.20    3.10
 -14  16   1   36.10    5.90
 -12 -16   1   43.70    2.60
 -12 -16   1   46.10    3.20
 -12 -16   1   57.99    7.80
  12 -16  -1   49.10    6.00
  12  16  -1   48.00    5.30
 -12  16   1   54.09    5.40
 -12  16   1   56.79    3.70
  12  16  -1   43.80    5.50
 -12  16   1   48.40    4.00
 -12  16   1   47.70    5.60
 -10 -16   1   93.39    3.70
 -10 -16   1  101.79    7.70
 -10 -16   1  102.59    4.20
  10 -16  -1   89.59    7.20
  10  16  -1   89.49    6.30
 -10  16   1   99.79    7.20
 -10  16   1   89.59    5.50
 -10  16   1   90.29    5.10
  10  16  -1   93.19    7.10
 -10  16   1   98.19    6.50
  -8 -16   1  142.39    9.10
   8 -16  -1  149.39    8.80
   8  16  -1  143.19    7.80
   8  16  -1  135.29    8.10
  -8  16   1  156.48    7.80
  -8  16   1  135.79    7.70
  -8  16   1  151.28    9.60
  -6 -16   1  327.27   14.70
  -6  16   1  278.97   14.00
   6  16  -1  301.87   12.90
   6  16  -1  312.57   13.40
  -4 -16   1   12.20    1.10
   4 -16  -1   17.60    3.20
  -4 -16   1    7.50    2.70
  -4 -16   1   11.30    2.90
   4  16  -1   16.60    3.20
  -4  16   1   25.10    3.60
   4  16  -1   13.90    1.60
  -4  16   1   13.80    3.20
  -4  16   1    8.60    2.30
   4  16  -1   10.60    2.60
  -2 -16   1 2184.08   73.09
   2 -16  -1 2153.28   75.59
  -2 -16   1 2200.28   76.29
  -2 -16   1 2137.79   75.19
   2  16  -1 2057.99   73.79
  -2  16   1 2292.57   73.79
   2  16  -1 2195.38   75.09
  -2  16   1 2087.59   75.39
  -2  16   1 2263.17   73.79
  -2  16   1 2294.47   76.09
  -2  16   1 2122.29   75.39
   0 -16   1  194.18    9.50
   0 -16   1  175.58    6.90
   0 -16  -1  157.28    8.60
   0  16  -1  184.38    7.70
   0  16   1  150.28    8.30
   0  16  -1  176.08    8.10
   0  16   1  153.78    6.80
   0  16  -1  179.58    8.30
   0  16   1  163.48    6.60
   0  16  -1  173.78    8.10
   0  16   1  161.78    8.80
   2 -16   1  332.97   12.60
  -2 -16  -1  306.67   14.20
   2 -16   1  321.47   14.60
  -2 -16  -1  351.06   14.70
  -2  16  -1  309.27   13.10
  -2  16  -1  333.97   13.40
  -2  16  -1  348.77   13.90
  -2  16  -1  322.67   13.40
   2  16   1  367.66   14.70
  -4 -16  -1   73.09    5.90
   4 -16   1   83.39    4.70
   4 -16   1   80.19    6.50
  -4  16  -1   85.29    4.90
   4  16   1   71.19    5.70
  -4  16  -1   85.49    5.50
  -4  16  -1   76.89    4.80
  -4  16  -1   78.79    4.80
   6 -16   1  242.38   10.40
  -6 -16  -1  241.58   12.20
   6  16   1  232.48   11.60
  -6  16  -1  220.88    9.80
  -6  16  -1  262.17   12.60
  -6  16  -1  225.08   10.50
  -6  16  -1  241.48   10.30
   6  16   1  254.57   10.60
   8 -16   1  260.37   12.40
   8 -16   1  266.57   11.70
  -8 -16  -1  262.57   13.50
  -8  16  -1  253.77   10.80
  -8  16  -1  274.87   11.20
   8  16   1  273.77   13.10
  -8  16  -1  275.47   13.70
   8  16   1  251.27   11.40
 -10 -16  -1    0.70    2.70
  10 -16   1    1.70    2.40
 -10  16  -1    1.50    2.60
  10  16   1    1.00    3.00
 -10  16  -1   -2.10    1.50
  10  16   1    0.40    2.20
 -10  16  -1   -0.80    1.20
  12 -16   1   15.50    4.00
 -12 -16  -1   19.90    5.10
 -12  16  -1   15.90    2.50
  12  16   1   20.50    3.60
  12  16   1    9.70    4.10
 -12  16  -1   16.20    4.20
 -12  16  -1   15.70    2.60
  14 -16   1    4.60    3.10
 -14 -16  -1   12.30    4.30
 -14 -16  -1    9.10    1.60
  14  16   1   13.40    3.60
 -14  16  -1   10.90    3.90
 -14  16  -1   14.10    1.80
 -14  16  -1   10.10    1.80
  14  16   1    7.20    4.20
  16 -16   1  127.49   10.10
 -16 -16  -1  122.29   10.40
  16  16   1  144.69    8.30
 -16  16  -1  140.49    9.60
 -16  16  -1  128.49   10.80
  16  16   1  113.09   10.10
 -18 -16  -1   -3.80    3.20
  18 -16   1    3.80    3.90
  18  16   1   11.30    3.60
 -18  16  -1   15.50    5.40
  18  16   1   -6.10    3.70
 -18  16  -1   -7.00    3.70
 -20 -16  -1   39.50   11.20
 -20  16  -1   20.10    8.60
 -20  16  -1   12.00    6.90
  20  16   1   30.30   10.80
 -19 -17   1   10.00    7.70
  19 -17  -1    4.90    4.30
  19  17  -1    5.10    5.30
 -19  17   1    3.80    4.40
 -19  17   1    5.00    4.90
  19  17  -1   12.60    4.20
  17 -17  -1    6.20    3.80
 -17 -17   1    1.00    3.30
 -17  17   1    2.90    4.00
  17  17  -1   10.60    3.40
 -17  17   1    7.00    4.20
  17  17  -1    6.50    4.40
 -15 -17   1    2.40    1.50
  15 -17  -1   -0.10    3.10
 -15 -17   1    3.00    3.20
 -15  17   1    1.20    2.80
  15  17  -1   -0.10    3.50
 -15  17   1    7.80    1.60
 -15  17   1   -1.30    3.00
  15  17  -1    8.20    3.10
 -13 -17   1    9.60    4.10
  13 -17  -1    9.60    4.00
 -13  17   1    4.10    3.10
 -13  17   1    4.50    3.30
  13  17  -1    4.20    3.30
  13  17  -1    2.30    2.90
 -13  17   1    2.20    2.10
 -13  17   1    2.80    2.00
  11 -17  -1    5.00    3.50
 -11 -17   1    3.20    3.00
  11  17  -1    4.00    2.90
  11  17  -1    0.50    2.40
 -11  17   1    4.80    2.70
 -11  17   1    5.10    2.90
 -11  17   1    5.10    2.00
   9 -17  -1   -0.20    2.40
  -9 -17   1    2.90    2.80
  -9  17   1    1.40    2.40
  -9  17   1    0.00    1.70
   9  17  -1   -0.50    2.40
   9  17  -1    0.60    2.50
  -9  17   1    5.00    2.40
  -7 -17   1   -2.30    2.10
  -7  17   1    3.70    2.20
   7  17  -1    4.30    2.40
   7  17  -1    0.10    2.10
  -5 -17   1   41.40    4.80
  -5 -17   1   34.10    3.60
   5  17  -1   43.10    4.10
  -5  17   1   37.90    4.40
  -5  17   1   37.60    3.10
   5  17  -1   36.40    1.70
   5  17  -1   35.30    4.00
  -3 -17   1  102.09    4.10
  -3 -17   1   91.09    5.90
   3 -17  -1   93.99    6.40
  -3 -17   1  105.89    7.10
   3  17  -1  107.49    6.10
  -3  17   1   84.99    5.90
  -3  17   1  106.09    8.80
  -3  17   1   97.49    5.10
  -3  17   1  103.09    6.70
   3  17  -1  108.59    6.30
   3  17  -1  107.19    5.40
  -3  17   1   92.09    4.90
  -1 -17   1  107.79    7.30
  -1 -17   1  107.29    4.80
   1 -17  -1  112.69    6.90
  -1  17   1  117.99    7.10
  -1  17   1  107.49    5.00
  -1  17   1  107.39    5.00
   1  17  -1  110.99    5.50
   1  17  -1  109.69    6.30
  -1  17   1  101.79    6.30
   1  17  -1  105.79    6.30
   1 -17   1   50.89    3.40
  -1 -17  -1   52.99    5.00
   1  17   1   61.69    3.30
  -1  17  -1   56.39    3.80
  -1  17  -1   50.09    4.00
  -1  17  -1   57.29    4.40
   1  17   1   59.39    3.00
   1  17   1   67.89    5.20
  -1  17  -1   63.79    4.50
   3 -17   1    6.70    3.00
  -3 -17  -1   12.20    3.20
   3 -17   1    8.10    2.10
   3  17   1   11.10    3.30
  -3  17  -1    9.50    2.30
  -3  17  -1   11.10    2.30
  -3  17  -1   10.20    2.80
  -5 -17  -1   34.40    4.70
   5 -17   1   27.90    3.30
  -5  17  -1   26.50    3.40
   5  17   1   30.30    3.40
  -5  17  -1   32.10    4.60
   5  17   1   31.20    4.50
  -5  17  -1   28.50    2.90
  -7 -17  -1    2.90    2.80
   7 -17   1    0.30    2.10
  -7  17  -1   -0.70    2.10
  -7  17  -1    2.10    1.90
   7  17   1    0.60    2.50
   7  17   1   -0.40    2.00
   9 -17   1   -1.40    2.20
   9 -17   1    0.90    2.40
  -9 -17  -1   -4.10    2.10
  -9  17  -1   -2.20    1.70
   9  17   1    2.10    2.80
   9  17   1   -2.00    2.10
  -9  17  -1    3.20    3.10
  11 -17   1   10.70    3.50
 -11 -17  -1    6.70    3.40
 -11  17  -1    1.00    3.00
 -11  17  -1    1.90    1.70
  11  17   1    7.00    2.90
 -11  17  -1    5.10    2.10
  11  17   1    5.90    3.60
  13 -17   1   -0.70    2.40
 -13 -17  -1    0.80    2.90
 -13  17  -1   -1.60    2.70
  13  17   1    2.70    2.80
  13  17   1   11.40    6.60
 -13  17  -1    1.90    1.90
 -13  17  -1   -0.40    1.70
 -15 -17  -1   -1.10    2.70
  15 -17   1    1.00    3.40
  15  17   1    4.50    4.10
  15  17   1    3.10    3.00
 -15  17  -1    0.80    3.00
 -15  17  -1   -2.80    2.90
  17 -17   1   14.20    4.40
 -17 -17  -1    8.90    4.40
 -17  17  -1    8.20    4.40
  17  17   1   17.80    3.50
  17  17   1    1.90    4.20
 -17  17  -1    3.90    3.90
  19 -17   1   -5.10    3.70
 -19 -17  -1    2.40    4.20
  19  17   1    1.50    5.00
 -19  17  -1    8.00    5.20
 -19  17  -1   -2.30    4.20
 -20 -18   1   27.30    7.40
  20 -18  -1   51.69    7.90
 -20  18   1   61.89   12.40
 -20  18   1   43.60    7.80
  20  18  -1   47.30    9.10
  18 -18  -1    9.80    4.80
 -18 -18   1    8.60    4.70
 -18  18   1    1.60    3.70
  18  18  -1   -8.60    3.30
 -18  18   1    2.70    3.90
  18  18  -1    4.80    3.40
 -16 -18   1   48.10    7.70
  16 -18  -1   66.89    7.70
 -16  18   1   50.59   11.00
  16  18  -1   58.19    8.40
 -16  18   1   55.49    7.10
  16  18  -1   61.69    6.20
 -14 -18   1   70.79    8.20
  14 -18  -1   87.99    8.30
  14  18  -1   94.69    7.10
 -14  18   1   80.79    7.30
 -14  18   1   75.49    4.80
 -14  18   1   88.19    7.90
  14  18  -1   83.09    9.80
  12 -18  -1    0.90    2.80
 -12 -18   1   -3.90    2.40
 -12  18   1    3.30    2.80
 -12  18   1    4.10    3.20
  12  18  -1    0.60    2.80
  12  18  -1    1.00    3.30
 -12  18   1    2.90    2.00
 -10 -18   1    3.00    2.80
  10 -18  -1    3.20    3.00
 -10  18   1    5.30    2.70
 -10  18   1    4.50    2.60
  10  18  -1    5.80    2.90
  10  18  -1    0.20    2.70
  -8 -18   1  114.29    8.50
  -8  18   1  120.99    6.30
   8  18  -1  102.09    6.90
   8  18  -1  109.89    7.40
  -8  18   1  122.59    7.00
  -8  18   1  133.59    8.40
  -6 -18   1  570.64   23.60
   6  18  -1  561.04   21.90
   6  18  -1  564.34   22.40
  -6  18   1  554.14   23.20
  -4 -18   1  149.79    9.10
   4 -18  -1  169.08    9.70
  -4 -18   1  147.29    5.50
  -4 -18   1  133.49    7.90
   4  18  -1  139.79    5.80
  -4  18   1  149.39    7.00
   4  18  -1  150.58    8.00
  -4  18   1  168.08    7.30
  -4  18   1  161.48    9.00
   4  18  -1  156.18    8.20
   2 -18  -1 2824.22   99.99
  -2 -18   1 2906.91   96.89
  -2 -18   1 3028.30  100.79
   2  18  -1 2960.60   99.29
   2  18  -1 2939.71   99.09
  -2  18   1 2861.81   97.79
   2  18  -1 2768.82   97.69
  -2  18   1 2934.41   97.69
  -2  18   1 2867.61  100.09
   0 -18   1  759.52   28.60
   0 -18   1  741.23   25.50
   0  18   1  693.93   25.20
   0  18   1  678.53   25.40
   0  18  -1  741.43   27.00
   0  18  -1  732.43   27.90
   0  18  -1  712.33   26.30
   0  18   1  716.83   28.00
   0  18  -1  772.92   27.50
  -2 -18  -1  422.46   17.20
   2 -18   1  364.56   16.80
   2 -18   1  367.26   14.60
  -2  18  -1  388.26   15.60
  -2  18  -1  390.06   16.50
   2  18   1  387.96   16.80
  -2  18  -1  401.76   16.20
   4 -18   1   21.40    3.10
  -4 -18  -1   19.80    3.90
   4 -18   1   16.20    3.70
   4  18   1   12.00    3.00
  -4  18  -1   20.50    3.80
  -4  18  -1   23.60    3.40
   4  18   1   15.50    2.90
  -4  18  -1   19.60    3.40
   6 -18   1   44.20    4.00
  -6 -18  -1   49.90    6.40
   6  18   1   40.50    4.90
   6  18   1   45.00    4.20
  -6  18  -1   36.20    3.70
  -6  18  -1   41.90    4.00
  -6  18  -1   44.40    5.40
  -8 -18  -1  113.79    8.50
   8 -18   1  126.49    7.10
   8  18   1  111.09    8.10
   8  18   1  115.69    7.00
  -8  18  -1  129.79    9.00
 -10 -18  -1   30.30    5.70
  10 -18   1   28.90    5.20
 -10  18  -1   33.60    6.10
 -10  18  -1   29.40    3.80
  10  18   1   31.80    5.70
  10  18   1   26.90    4.40
  12 -18   1   48.90    5.80
 -12  18  -1   34.40    3.50
 -12  18  -1   39.10    3.70
  12  18   1   32.40    4.40
 -12  18  -1   38.10    6.40
  12  18   1   43.60    6.80
 -14 -18  -1    9.50    4.50
  14 -18   1   12.10    4.10
 -14  18  -1   11.60    4.10
  14  18   1   10.70    4.50
 -14  18  -1   15.90    2.50
  14  18   1   15.10    3.70
  16 -18   1  168.68   11.90
 -16 -18  -1  180.28   13.00
 -16  18  -1  201.58   13.40
  16  18   1  214.88   10.80
 -16  18  -1  191.98   11.80
  16  18   1  194.88   13.10
 -18 -18  -1    3.90    4.20
  18 -18   1    4.20    4.20
 -18  18  -1    7.00    4.70
 -18  18  -1    1.30    4.00
  18  18   1    5.90    4.90
  18  18   1   19.30    4.30
 -19 -19   1   26.10    7.50
  19 -19  -1   44.50    8.30
 -19  19   1   44.00    8.20
 -19  19   1   30.30    6.60
  19  19  -1   34.00    7.30
 -17 -19   1   12.30    5.20
  17 -19  -1   34.60    7.10
 -17  19   1   27.40    5.90
  17  19  -1   19.80    5.90
 -17  19   1   26.30    6.10
  15 -19  -1  133.89   10.40
 -15 -19   1  137.39   11.00
  15  19  -1  149.69   10.60
 -15  19   1  136.09   10.40
 -15  19   1  144.69    6.90
 -15  19   1  151.98   10.20
  15  19  -1  154.08    9.50
  13 -19  -1  183.68   11.50
 -13 -19   1  157.38   11.80
  13  19  -1  187.18   11.40
 -13  19   1  194.68   11.60
  13  19  -1  188.28   10.70
  11 -19  -1   61.49    6.50
 -11 -19   1   57.19    6.50
 -11  19   1   52.59    6.10
 -11  19   1   55.39    4.20
 -11  19   1   55.59    5.40
  11  19  -1   46.40    5.70
  11  19  -1   55.59    5.40
  -9 -19   1   66.59    6.80
   9  19  -1   58.89    5.80
  -9  19   1   57.99    4.40
  -9  19   1   65.49    5.40
  -9  19   1   62.19    6.10
   9  19  -1   54.49    5.40
  -7 -19   1  336.77   16.60
   7  19  -1  342.27   15.00
  -7  19   1  342.97   16.30
  -7  19   1  354.96   16.30
  -7  19   1  356.46   14.50
   7  19  -1  326.87   15.30
  -7  19   1  364.16   14.20
  -5 -19   1  356.46   16.70
   5 -19  -1  357.06   15.80
  -5  19   1  364.96   16.30
  -5  19   1  362.66   14.30
   5  19  -1  344.57   15.10
  -3 -19   1  600.34   24.20
   3 -19  -1  598.14   23.40
  -3 -19   1  581.14   20.00
  -3 -19   1  523.45   22.60
   3  19  -1  547.35   22.50
   3  19  -1  585.54   20.70
  -3  19   1  590.84   25.00
  -3  19   1  598.04   21.30
   3  19  -1  609.74   22.70
   1 -19  -1  837.32   31.80
  -1 -19   1  870.21   32.40
  -1 -19   1  829.72   28.70
   1  19  -1  791.92   30.60
   1  19  -1  860.31   31.00
  -1  19   1  823.82   29.30
  -1  19   1  835.62   29.00
  -1  19   1  812.92   31.80
   1  19  -1  792.22   29.60
   1  19  -1  858.31   30.80
   1 -19   1  596.44   23.40
  -1 -19  -1  556.04   22.90
   1 -19   1  559.74   20.30
   1  19   1  575.04   20.00
  -1  19  -1  567.44   22.10
  -1  19  -1  571.54   21.80
  -1  19  -1  524.85   21.10
  -1  19  -1  570.34   21.80
   3 -19   1  156.28    7.10
   3 -19   1  151.78    9.20
  -3 -19  -1  156.48    9.20
  -3  19  -1  138.59    7.50
   3  19   1  153.98    7.90
  -3  19  -1  157.78    7.90
  -3  19  -1  144.79    7.60
  -3  19  -1  161.28    8.50
   3  19   1  153.68    8.80
   5 -19   1   12.00    2.70
  -5 -19  -1   11.00    3.60
   5  19   1   11.10    3.40
  -5  19  -1    4.60    2.30
  -5  19  -1   10.60    2.50
   5  19   1   13.00    3.00
  -5  19  -1   14.70    3.40
   7 -19   1  373.26   15.70
  -7 -19  -1  384.16   18.00
   7  19   1  398.06   16.10
  -7  19  -1  387.06   15.70
   7  19   1  379.66   17.40
  -7  19  -1  394.96   18.40
  -9 -19  -1  403.16   19.00
  -9  19  -1  390.86   16.00
   9  19   1  393.66   16.60
  -9  19  -1  402.46   19.10
   9  19   1  397.96   18.20
 -11 -19  -1   93.09    8.40
  11 -19   1   84.39    7.30
  11  19   1   99.79    6.70
  11  19   1   87.29    7.80
 -11  19  -1  100.59    8.50
 -13 -19  -1   67.59    7.40
  13 -19   1   55.89    6.50
 -13  19  -1   72.09    7.60
 -13  19  -1   59.29    4.40
  13  19   1   57.09    7.00
  13  19   1   57.59    5.80
 -15 -19  -1  177.58   13.00
  15 -19   1  183.58   12.00
  15  19   1  178.78   12.40
  15  19   1  206.28   10.80
 -15  19  -1  175.88   12.80
 -15  19  -1  192.38   11.50
  17 -19   1   69.99    8.00
 -17 -19  -1   35.20    7.50
  17  19   1   47.70    8.30
 -17  19  -1   51.39    8.30
 -17  19  -1   49.10    7.60
  17  19   1   65.29    6.30
  19 -19   1    2.50    7.90
 -19  19  -1    5.00    5.40
 -18 -20   1   22.30    5.70
  18 -20  -1   29.70    6.60
 -18  20   1   22.20    5.70
 -18  20   1   30.00    6.60
  18  20  -1   34.60    5.70
 -16 -20   1   19.90    6.50
  16 -20  -1   25.00    5.80
  16  20  -1    5.80    3.80
 -16  20   1   13.30    4.70
 -16  20   1   20.70    5.10
 -14 -20   1  134.59   11.00
 -14  20   1  182.18   10.70
  14  20  -1  161.48    9.90
  14  20  -1  145.29   10.50
 -14  20   1  155.68   10.80
 -14  20   1  150.18   10.10
  12 -20  -1   53.69    6.60
 -12 -20   1   60.99    7.00
 -12  20   1   51.59    6.20
  12  20  -1   67.79    6.70
 -12  20   1   61.19    6.00
  12  20  -1   60.09    6.50
 -12  20   1   46.80    4.20
 -10 -20   1   -0.20    2.80
 -10  20   1    4.50    2.20
 -10  20   1   -0.50    2.20
  10  20  -1   -3.00    1.80
  10  20  -1    1.20    2.80
 -10  20   1   -0.60    2.50
  -8 -20   1  158.18   10.20
  -8  20   1  142.59    7.50
   8  20  -1  134.19    8.30
   8  20  -1  149.59    8.90
  -8  20   1  153.08    9.60
  -8  20   1  138.09    8.00
  -6 -20   1    2.30    2.60
  -6  20   1    6.40    2.20
   6  20  -1    2.10    2.40
  -6  20   1    3.00    2.00
  -6  20   1    6.40    2.80
   6  20  -1    4.30    2.70
   4 -20  -1  176.58    9.60
  -4 -20   1  165.78   10.10
  -4  20   1  170.28    9.70
  -4  20   1  183.58    8.00
   4  20  -1  170.58    8.90
  -4  20   1  157.98    7.70
   4  20  -1  156.28    6.20
  -2 -20   1  179.18   10.10
   2 -20  -1  159.68    9.20
  -2 -20   1  157.98    6.40
  -2  20   1  156.98    9.30
   2  20  -1  168.28    8.70
  -2  20   1  158.48    7.30
   2  20  -1  161.18    7.20
   2  20  -1  158.98    8.50
  -2  20   1  165.18    7.20
   0 -20  -1  289.47   14.40
   0 -20   1  311.57   11.90
   0 -20   1  329.47   15.20
   0  20  -1  319.67   13.70
   0  20  -1  325.47   13.90
   0  20   1  306.17   14.50
   0  20  -1  310.87   12.80
   0  20  -1  289.37   13.30
   0  20   1  333.07   12.10
   0  20   1  309.87   11.70
   2 -20   1   15.20    3.70
   2 -20   1   13.00    2.30
  -2 -20  -1    8.70    3.20
   2  20   1   17.50    4.10
   2  20   1   10.70    2.70
  -2  20  -1   10.60    2.60
  -2  20  -1   15.20    3.20
  -2  20  -1   10.40    2.40
  -2  20  -1   15.80    3.50
   4 -20   1   65.99    6.20
  -4 -20  -1   77.29    6.60
   4  20   1   81.99    5.50
   4  20   1   70.29    6.10
  -4  20  -1   66.29    5.20
  -4  20  -1   81.89    5.90
  -6 -20  -1   44.90    6.40
   6 -20   1   46.80    4.30
  -6  20  -1   47.50    5.50
  -6  20  -1   47.50    4.30
   6  20   1   38.10    4.40
   6  20   1   42.30    5.30
  -6  20  -1   46.30    5.80
  -8 -20  -1  155.58   10.30
   8  20   1  160.28    9.90
   8  20   1  149.39    8.50
  -8  20  -1  147.49    8.00
  -8  20  -1  142.79   10.10
 -10 -20  -1  175.68   11.50
 -10  20  -1  185.18   11.70
 -10  20  -1  175.38    8.80
  10  20   1  168.58    9.40
  10  20   1  170.38   10.80
 -12 -20  -1    5.50    3.60
  12 -20   1    3.70    3.00
 -12  20  -1    1.00    3.00
  12  20   1   -3.60    2.90
 -12  20  -1    0.60    2.00
  12  20   1   -1.50    2.40
 -14 -20  -1  106.99    9.50
  14 -20   1  118.19    9.00
 -14  20  -1   89.19    9.10
 -14  20  -1   99.99    8.10
 -14  20  -1  102.09    5.90
  14  20   1  109.59    9.40
  14  20   1  120.69    7.90
  16 -20   1   11.10    4.20
 -16 -20  -1   11.60    5.10
  16  20   1   18.20    5.90
 -16  20  -1    4.30    3.90
 -16  20  -1   10.80    4.20
  18 -20   1   21.50    5.70
 -18 -20  -1   29.40   11.40
  18  20   1   32.20    7.40
 -18  20  -1   34.00    7.30
  18  20   1   24.60    7.80
  19 -21  -1   -6.00    3.70
 -19  21   1   -3.00    4.60
  19  21  -1   -2.70    5.50
 -17 -21   1    9.00    7.60
  17 -21  -1    1.50    4.20
  17  21  -1    9.50    5.50
  17  21  -1   19.20    4.20
 -17  21   1    5.60    4.60
 -17  21   1    1.50    4.10
 -15 -21   1   -0.50    3.30
  15 -21  -1    1.80    3.50
  15  21  -1    9.50    3.90
  15  21  -1    0.00    3.70
 -15  21   1   -3.00    2.90
 -15  21   1    0.70    3.20
 -13 -21   1   11.30    4.30
  13 -21  -1   22.00    5.60
 -13  21   1   16.20    4.20
 -13  21   1   22.40    3.50
  13  21  -1    9.60    4.10
 -13  21   1   22.10    5.20
  13  21  -1   21.80    4.90
 -11 -21   1    5.80    3.80
 -11  21   1    9.00    3.60
  11  21  -1    2.90    2.80
 -11  21   1    2.80    2.90
  11  21  -1    4.00    2.90
 -11  21   1    2.00    2.30
  -9 -21   1    1.20    2.60
  -9  21   1   -2.40    2.20
  -9  21   1    2.60    2.40
   9  21  -1    6.00    3.20
  -9  21   1    1.70    2.10
   9  21  -1   -0.40    2.40
  -7 -21   1   19.10    5.00
   7  21  -1   23.60    4.50
  -7  21   1   26.50    4.80
  -7  21   1   29.00    4.20
   7  21  -1   23.30    4.70
  -7  21   1   24.50    4.70
  -7  21   1   19.10    3.30
  -5 -21   1   23.30    4.50
  -5  21   1   30.80    4.70
   5  21  -1   24.10    4.20
  -5  21   1   24.20    4.70
  -5  21   1   22.10    3.50
   5  21  -1   26.80    4.50
  -3 -21   1    8.10    3.20
   3 -21  -1    9.30    3.30
  -3  21   1   14.50    3.10
   3  21  -1   10.30    3.00
   3  21  -1   12.70    2.20
  -3  21   1   14.40    2.50
  -3  21   1   11.10    2.40
  -3  21   1   11.10    3.50
   1 -21  -1    0.10    2.20
  -1 -21   1    0.80    1.30
  -1 -21   1    1.30    2.40
   1  21  -1    4.00    2.40
  -1  21   1    3.00    1.40
   1  21  -1    3.10    1.50
   1  21  -1    2.30    2.10
  -1  21   1    2.80    2.50
  -1  21   1   -0.30    2.00
  -1  21   1    3.60    1.50
   1 -21   1   40.00    5.10
  -1 -21  -1   48.50    6.20
   1 -21   1   38.90    3.10
  -1  21  -1   34.80    4.20
  -1  21  -1   33.20    3.60
  -1  21  -1   37.90    4.20
   1  21   1   37.10    4.10
   1  21   1   37.50    2.40
   1  21   1   38.90    5.20
   3 -21   1   24.00    4.50
   3 -21   1   21.40    2.80
  -3 -21  -1   20.00    4.60
   3  21   1   20.90    4.00
  -3  21  -1   30.00    4.50
   3  21   1   21.30    3.40
  -3  21  -1   26.40    4.10
   5 -21   1    2.40    2.00
  -5 -21  -1   -0.60    2.70
   5  21   1    2.60    2.40
   5  21   1    0.00    2.40
  -5  21  -1   -2.10    1.90
  -7 -21  -1    9.40    4.20
   7  21   1    4.30    2.90
   7  21   1   12.50    3.80
  -7  21  -1   15.30    4.10
  -7  21  -1   12.70    3.40
  -7  21  -1   17.40    5.00
  -9 -21  -1   18.10    4.50
   9  21   1   16.40    4.40
  -9  21  -1   20.30    4.90
  -9  21  -1   28.10    4.10
   9  21   1   22.20    4.40
 -11 -21  -1    1.50    3.70
 -11  21  -1    0.30    2.30
 -11  21  -1    3.00    3.40
  11  21   1   -1.20    2.50
 -13 -21  -1   10.60    4.00
  13 -21   1   13.90    3.90
  13  21   1   17.60    4.80
 -13  21  -1    8.50    4.40
 -13  21  -1   12.70    4.20
  13  21   1   13.30    3.60
 -13  21  -1   14.80    2.90
 -15 -21  -1    1.90    4.00
  15 -21   1    2.20    3.40
  15  21   1    4.20    3.70
  15  21   1    4.60    4.10
 -15  21  -1   -2.50    3.10
 -15  21  -1   -0.30    3.60
  17 -21   1   -2.20    3.40
 -17 -21  -1    3.80    4.70
  17  21   1    2.30    4.80
 -17  21  -1    5.50    4.90
  17  21   1   12.90    4.10
 -17  21  -1    8.30    4.70
 -18 -22   1   11.00    5.80
  18  22  -1   32.60    5.80
 -18  22   1   18.30    5.70
 -18  22   1   19.10    8.00
  18  22  -1   25.40    6.60
  16 -22  -1   11.30    4.80
 -16 -22   1    9.60    4.80
  16  22  -1    6.60    3.80
 -16  22   1    3.00    3.60
  16  22  -1    5.70    4.70
 -16  22   1    2.40    3.30
 -14 -22   1   55.89    8.20
 -14  22   1   69.49    7.00
 -14  22   1   75.59    8.90
  14  22  -1   55.79    7.30
 -14  22   1   76.19    5.10
  14  22  -1   62.49    7.10
 -12 -22   1   49.50    7.90
 -12  22   1   32.30    5.10
 -12  22   1   32.20    5.80
 -12  22   1   30.00    3.90
 -10 -22   1    9.60    3.60
  10  22  -1    5.80    3.40
 -10  22   1    8.50    2.60
 -10  22   1    7.00    3.80
 -10  22   1   12.90    3.60
  10  22  -1    2.50    3.50
  -8 -22   1  150.78   10.60
  -8  22   1  159.88   10.30
  -8  22   1  150.38    8.50
  -8  22   1  160.28    8.20
   8  22  -1  143.29    9.00
   8  22  -1  155.18    9.60
  -8  22   1  161.98   10.40
  -6 -22   1   12.80    4.20
   6  22  -1    4.30    2.90
  -6  22   1    6.40    2.60
  -6  22   1    9.10    2.80
   6  22  -1   10.30    3.50
  -6  22   1    8.50    3.50
  -4 -22   1   43.60    6.20
   4 -22  -1   38.20    5.60
  -4  22   1   35.50    4.10
   4  22  -1   39.20    4.60
  -4  22   1   35.50    3.50
  -4  22   1   49.99    6.70
   4  22  -1   35.90    4.50
  -2 -22   1   -0.20    2.50
   2 -22  -1    3.30    2.70
   2  22  -1    3.30    2.40
   2  22  -1    2.70    1.50
  -2  22   1    7.00    3.20
  -2  22   1    1.40    1.40
  -2  22   1    3.40    1.70
   2  22  -1    6.70    2.50
  -2  22   1    2.60    2.40
   0 -22  -1  204.88   11.00
   0 -22   1  174.88   10.80
   0  22  -1  186.78    9.80
   0  22  -1  179.68    9.70
   0  22   1  201.78    9.60
   0  22   1  176.28   10.30
   0  22  -1  180.88    8.60
   0  22   1  185.58    7.60
   0  22   1  184.88    7.90
   2 -22   1    0.60    1.60
   2 -22   1    5.50    3.20
  -2 -22  -1    0.50    2.40
  -2  22  -1   -2.00    2.00
  -2  22  -1    2.00    1.70
  -2  22  -1    2.70    2.10
   2  22   1    4.60    2.80
   2  22   1   -0.60    2.10
  -4 -22  -1   73.19    6.80
   4 -22   1   65.39    6.40
   4  22   1   69.89    5.60
   4  22   1   69.89    6.20
  -4  22  -1   57.79    5.20
  -6 -22  -1   53.49    6.30
   6  22   1   48.10    5.20
   6  22   1   56.19    5.90
  -6  22  -1   64.09    5.80
  -6  22  -1   70.09    5.40
  -6  22  -1   69.79    7.00
  -8 -22  -1   82.39    7.60
  -8  22  -1   71.09    6.60
   8  22   1   84.79    6.40
   8  22   1   85.79    7.50
  -8  22  -1   77.99    7.80
  -8  22  -1   72.69    5.70
 -10 -22  -1   53.19    6.70
 -10  22  -1   54.69    6.70
  10  22   1   52.79    5.60
  10  22   1   57.09    6.80
 -10  22  -1   54.69    4.90
 -12 -22  -1    4.10    3.60
 -12  22  -1    1.40    2.50
 -12  22  -1   -1.80    2.80
 -12  22  -1    4.00    2.40
  12  22   1    0.60    3.20
 -14 -22  -1   93.49    9.50
 -14  22  -1   92.99    8.90
 -14  22  -1   89.69    5.80
 -14  22  -1   91.79    8.00
  14  22   1   95.29    7.80
  14  22   1   79.69    8.60
  16 -22   1    7.80    4.20
 -16 -22  -1   10.30    5.40
  16  22   1    4.30    7.00
 -16  22  -1   -3.20    3.50
  16  22   1   12.10    3.60
  17  23  -1   31.00    6.60
 -17  23   1   19.70    5.70
 -17  23   1   23.80    5.70
  17  23  -1   37.80    6.50
 -15 -23   1   53.09    8.90
  15  23  -1   59.49    8.60
 -15  23   1   64.19    5.10
  15  23  -1   71.79    7.20
 -15  23   1   57.09    7.20
 -15  23   1   60.99    7.20
 -13 -23   1  180.88   13.10
 -13  23   1  190.08   11.40
 -13  23   1  192.78    9.60
  13  23  -1  185.68   12.00
  13  23  -1  202.98   12.00
 -11 -23   1   35.30    6.60
  11  23  -1   29.30    5.00
  11  23  -1   33.00    5.70
 -11  23   1   29.90    4.00
 -11  23   1   31.30    5.60
 -11  23   1   28.50    5.90
  -9 -23   1  157.58   11.30
  -9  23   1  175.28    9.00
   9  23  -1  172.68   10.50
  -9  23   1  169.18   11.10
  -9  23   1  185.88   11.30
   9  23  -1  167.98   10.20
  -9  23   1  177.58    9.70
  -7 -23   1  227.48   13.50
  -7  23   1  226.98   13.20
   7  23  -1  222.88   12.00
  -7  23   1  252.57   11.30
  -7  23   1  242.78   11.30
  -7  23   1  235.38   13.20
   7  23  -1  247.08   12.50
  -5 -23   1  126.59    9.50
   5  23  -1  117.49    8.10
  -5  23   1  130.99    7.10
   5  23  -1  130.59    8.30
  -5  23   1  138.89    7.70
  -5  23   1  126.09    8.80
  -3 -23   1  131.99    9.20
   3 -23  -1  136.29    9.00
   3  23  -1  130.39    8.10
  -3  23   1  141.19    6.80
  -3  23   1  119.09    6.60
   3  23  -1  136.09    8.30
  -3  23   1  138.59    7.80
  -3  23   1  128.79    8.80
  -1 -23   1  261.67   13.90
   1 -23  -1  258.07   13.50
  -1  23   1  261.17   13.30
   1  23  -1  236.58   10.70
   1  23  -1  265.47   12.60
   1  23  -1  272.97   12.70
  -1  23   1  277.67   12.30
  -1  23   1  257.97   10.40
  -1  23   1  254.67   10.70
  -1 -23  -1  328.07   15.60
   1 -23   1  297.27   15.40
  -1  23  -1  308.77   14.20
   1  23   1  302.07   15.00
   1  23   1  321.67   11.30
  -1  23  -1  305.17   13.20
   1  23   1  297.37   11.20
   1  23   1  330.57   14.10
  -1  23  -1  313.37   14.40
  -3 -23  -1  133.89    9.10
   3 -23   1  110.49    8.40
  -3  23  -1  104.19    7.40
   3  23   1  112.99    8.00
   3  23   1  120.29    7.40
  -3  23  -1  117.59    7.40
  -5 -23  -1  158.48   10.50
  -5  23  -1  166.68    9.00
   5  23   1  157.48    9.00
  -5  23  -1  165.48    9.50
   5  23   1  167.68   10.20
  -7 -23  -1  173.98   11.10
  -7  23  -1  148.29   10.90
   7  23   1  154.48   10.20
  -7  23  -1  169.58   10.00
  -7  23  -1  154.88    8.90
   7  23   1  163.48    9.30
  -9 -23  -1  308.17   17.00
  -9  23  -1  345.27   17.70
   9  23   1  317.47   15.30
   9  23   1  322.67   16.50
  -9  23  -1  337.87   16.20
  -9  23  -1  334.27   14.60
 -11 -23  -1   23.60    5.50
 -11  23  -1   18.60    3.70
 -11  23  -1   26.30    6.20
  11  23   1   22.40    4.50
  11  23   1   17.60    4.90
 -13 -23  -1   67.59    8.30
 -13  23  -1   57.39    6.40
 -13  23  -1   70.39    5.30
 -13  23  -1   58.99    7.60
  13  23   1   58.69    8.40
  13  23   1   75.99    6.70
 -15 -23  -1   47.70   12.60
  15  23   1   76.39    8.90
 -15  23  -1   66.69    7.30
  15  23   1   82.09    7.70
 -15  23  -1   59.79    9.40
  17  23   1   31.90    7.10
 -17  23  -1   45.10   10.10
 -17  23  -1   45.20   10.90
 -16 -24   1   20.30    6.50
 -16  24   1   26.60    6.30
  16  24  -1   12.90    5.30
 -16  24   1   24.10    5.80
 -14 -24   1   19.90    5.80
 -14  24   1   19.00    5.00
 -14  24   1   17.50    4.80
  14  24  -1   25.70    5.30
 -14  24   1   30.80    3.80
  14  24  -1   23.30    5.60
 -12 -24   1   85.19    9.30
 -12  24   1   92.79    6.40
 -12  24   1   93.89    7.60
  12  24  -1   90.59    8.20
 -12  24   1   81.19    8.90
  12  24  -1   98.79    8.40
 -10 -24   1   56.19    8.30
 -10  24   1   50.09    5.50
  10  24  -1   52.09    6.10
 -10  24   1   58.29    5.10
 -10  24   1   51.39    6.30
 -10  24   1   54.59    6.20
  10  24  -1   61.79    6.40
  -8 -24   1   49.70    7.70
  -8  24   1   52.49    4.90
   8  24  -1   44.60    5.60
  -8  24   1   55.89    6.30
  -8  24   1   40.10    4.60
  -8  24   1   51.39    7.20
  -6 -24   1  314.97   16.70
  -6  24   1  330.47   16.10
   6  24  -1  309.87   15.00
  -6  24   1  334.27   14.30
  -6  24   1  306.27   13.70
   6  24  -1  314.07   15.10
   4 -24  -1   54.59    5.80
  -4 -24   1   53.49    7.10
  -4  24   1   48.30    5.70
  -4  24   1   39.40    4.60
   4  24  -1   44.00    5.20
  -4  24   1   52.89    4.90
   4  24  -1   44.90    5.20
  -2 -24   1  276.67   14.50
   2 -24  -1  269.47   13.80
   2  24  -1  254.27   12.80
  -2  24   1  272.57   13.70
   2  24  -1  242.08   10.40
  -2  24   1  263.37   11.70
  -2  24   1  259.87   10.80
   2  24  -1  264.87   12.80
  -2  24   1  262.07   12.30
   0 -24  -1  138.59    9.30
   0 -24   1  135.09    9.50
   0  24   1  141.59    9.00
   0  24   1  130.19    5.80
   0  24  -1  128.09    8.20
   0  24   1  119.89    5.90
   0  24   1  131.59    8.00
   0  24  -1  121.39    7.40
   0  24  -1  136.09    8.20
  -2 -24  -1  318.97   16.10
   2 -24   1  324.97   16.30
   2  24   1  329.87   14.60
  -2  24  -1  320.37   14.80
   2  24   1  317.77   15.50
  -2  24  -1  314.77   14.70
  -4 -24  -1   21.50    4.90
  -4  24  -1   48.20    6.30
   4  24   1   28.00    5.40
  -4  24  -1   39.60    5.60
   4  24   1   34.20    5.20
  -6 -24  -1  124.89    9.30
  -6  24  -1   99.69    7.20
   6  24   1  109.19    8.40
   6  24   1  112.59    7.50
  -6  24  -1  107.39    7.70
  -6  24  -1   97.59    8.80
  -8 -24  -1  212.48   13.40
   8  24   1  218.68   12.80
   8  24   1  217.88   12.20
  -8  24  -1  236.28   11.50
  -8  24  -1  254.07   14.40
  -8  24  -1  222.68   12.40
 -10 -24  -1    8.20    3.10
 -10  24  -1    4.90    2.70
  10  24   1    0.90    3.60
 -10  24  -1   -0.20    2.50
  10  24   1    6.10    3.50
 -10  24  -1    1.80    3.50
 -12 -24  -1   32.60    7.20
  12  24   1   31.20    6.10
 -12  24  -1   35.70    4.20
 -12  24  -1   51.89    8.40
  12  24   1   35.70    6.00
 -12  24  -1   37.20    6.40
 -12  24  -1   41.70    5.50
 -14 -24  -1   25.40    6.30
  14  24   1   33.60    5.60
 -14  24  -1   22.00    4.90
 -14  24  -1   19.10    6.10
  14  24   1   28.50    6.40
 -16 -24  -1   17.60    6.00
  16  24   1   27.60    7.40
 -16  24  -1   19.00    7.00
 -16  24  -1   18.70    6.30
  16  24   1   35.20    6.00
 -15 -25   1    7.30    5.00
  15  25  -1    8.00    4.60
 -15  25   1    7.90    4.30
 -15  25   1    3.50    4.00
  15  25  -1   10.00    4.40
 -13 -25   1    5.50    4.50
  13  25  -1    1.00    3.40
 -13  25   1   -2.10    3.10
  13  25  -1    1.00    3.70
 -13  25   1    2.40    3.10
 -13  25   1    4.90    3.30
 -13  25   1    5.00    2.70
 -11 -25   1   31.60    6.40
 -11  25   1   32.10    4.20
  11  25  -1   32.70    6.00
 -11  25   1   30.70    5.30
  11  25  -1   31.60    5.80
  -9 -25   1    1.30    3.20
   9  25  -1   -1.00    2.70
  -9  25   1    2.60    2.60
  -9  25   1    3.70    3.10
  -9  25   1   -1.60    2.00
  -9  25   1    1.90    2.80
   9  25  -1    3.80    3.20
  -7 -25   1   39.20    6.60
  -7  25   1   43.20    6.80
  -7  25   1   52.69    7.40
  -7  25   1   46.20    4.60
  -7  25   1   45.10    4.90
   7  25  -1   43.30    5.60
   7  25  -1   43.10    6.20
  -5 -25   1    8.80    3.60
  -5  25   1    0.80    1.90
   5  25  -1    5.30    3.00
  -5  25   1    6.60    3.00
  -5  25   1    1.30    2.40
  -3 -25   1    4.80    3.50
   3 -25  -1    1.90    2.60
   3  25  -1    2.00    2.30
   3  25  -1    0.60    2.50
  -3  25   1    4.60    2.00
  -3  25   1    4.60    3.20
  -3  25   1    2.90    2.60
   1 -25  -1    3.20    2.90
  -1 -25   1   -1.10    2.40
   1  25  -1    2.40    1.60
  -1  25   1    2.60    1.70
   1  25  -1   -0.20    1.20
  -1  25   1   -0.50    2.50
   1  25  -1    2.40    2.30
   1  25  -1   -1.70    2.60
  -1  25   1    0.00    2.60
  -1  25   1    2.10    1.60
  -1 -25  -1    1.30    2.90
   1 -25   1    1.30    3.00
   1  25   1    7.10    3.40
  -1  25  -1    2.00    2.00
  -1  25  -1    0.90    2.80
   1  25   1    3.80    2.80
  -1  25  -1    4.20    2.70
  -3 -25  -1   48.40    7.10
   3 -25   1   35.70    5.80
  -3  25  -1   42.60    5.00
   3  25   1   45.20    4.90
  -3  25  -1   45.40    4.90
   3  25   1   43.70    5.50
  -5 -25  -1    4.00    3.30
  -5  25  -1    1.70    2.90
   5  25   1   -0.50    2.90
   5  25   1    4.60    5.20
  -5  25  -1    2.00    2.60
  -7 -25  -1   64.69    7.30
   7  25   1   66.19    6.20
  -7  25  -1   68.19    6.50
   7  25   1   76.29    7.70
  -7  25  -1   69.79    6.00
  -7  25  -1   71.39    7.70
  -9 -25  -1    2.10    3.10
  -9  25  -1    8.00    3.30
   9  25   1    2.60    3.50
   9  25   1    6.50    4.20
  -9  25  -1    9.10    4.10
  -9  25  -1    4.60    2.70
 -11 -25  -1   19.30    4.70
 -11  25  -1   18.30    3.90
 -11  25  -1    7.90    3.60
 -11  25  -1    9.60    5.00
  11  25   1   10.90    4.30
  11  25   1   12.80    5.00
 -11  25  -1   16.10    4.40
 -13 -25  -1   -0.50    3.80
 -13  25  -1   -2.20    2.60
 -13  25  -1    7.80    2.50
 -13  25  -1    0.30    3.40
  13  25   1    6.10    4.40
  13  25   1    8.30    3.90
 -13  25  -1   -4.40    3.00
 -15  25  -1    7.80    4.50
  15  25   1    9.30    5.50
  15  25   1   25.50    5.70
 -15  25  -1    8.00    5.10
  16  26  -1   26.70    7.60
 -16  26   1   30.60    7.20
 -16  26   1   30.50    7.10
 -16  26   1   14.50    6.50
 -14 -26   1   23.10    6.50
 -14  26   1   15.50    4.90
  14  26  -1   24.00    5.70
 -14  26   1   16.20    5.00
 -14  26   1   21.80    4.90
 -14  26   1   22.60    3.70
  14  26  -1   16.00    4.90
 -12 -26   1    9.30    4.60
 -12  26   1   12.10    3.20
 -12  26   1   10.60    4.30
  12  26  -1   10.40    4.60
  12  26  -1    6.30    4.00
 -12  26   1    7.50    3.30
 -12  26   1   11.00    4.40
 -10 -26   1    9.00    4.30
 -10  26   1   12.00    5.70
  10  26  -1   15.50    4.40
 -10  26   1    6.70    3.00
 -10  26   1   11.50    3.20
 -10  26   1    9.80    4.90
  10  26  -1   17.20    4.40
  -8 -26   1    7.40    4.00
   8  26  -1    7.30    3.90
   8  26  -1    6.50    3.50
  -8  26   1    9.60    3.00
  -8  26   1    2.90    3.00
  -8  26   1    5.00    2.80
  -8  26   1   12.30    4.40
  -6 -26   1   62.79    7.20
   6  26  -1   63.19    6.40
  -6  26   1   62.79    6.50
  -6  26   1   75.59    5.50
  -6  26   1   71.69    5.90
   6  26  -1   61.79    6.10
  -4 -26   1   10.40    4.50
   4 -26  -1    7.20    3.60
  -4  26   1    7.20    3.00
  -4  26   1    9.20    3.90
  -4  26   1   10.80    2.80
   4  26  -1   15.90    3.90
   4  26  -1    9.50    3.60
   2 -26  -1  106.19    8.10
  -2 -26   1   83.49    8.10
  -2  26   1  101.79    7.20
   2  26  -1   98.09    7.20
  -2  26   1  104.29    5.70
   2  26  -1   97.89    4.80
   2  26  -1   91.39   10.70
  -2  26   1   95.59    5.70
  -2  26   1  115.39    8.30
   2  26  -1   99.99    4.40
   0 -26   1   61.99    6.70
   0 -26  -1   62.79    6.60
   0  26  -1   60.79    5.60
   0  26  -1   56.89    3.70
   0  26  -1   51.29    6.00
   0  26  -1   73.49    6.70
   0  26   1   58.49    3.30
   0  26   1   55.29    5.90
   0  26   1   46.20    3.20
   0  26   1   66.29   10.00
   2 -26   1   59.49    8.00
  -2 -26  -1   56.69    6.60
   2  26   1   48.20    5.30
  -2  26  -1   47.10    5.20
  -2  26  -1   50.79    5.50
   2  26   1   38.30    5.80
  -4 -26  -1    1.00    5.00
  -4  26  -1    4.20    2.80
   4  26   1    1.40    2.60
  -4  26  -1    5.50    2.90
   4  26   1    1.40    3.00
  -6 -26  -1   32.60    6.30
   6  26   1   38.70    5.00
  -6  26  -1   32.60    5.00
  -6  26  -1   35.10    5.50
   6  26   1   43.20    6.50
  -8 -26  -1   44.20    7.00
  -8  26  -1   59.09    5.40
   8  26   1   43.80    6.80
  -8  26  -1   50.79    4.90
  -8  26  -1   56.39    7.20
   8  26   1   43.00    5.60
  -8  26  -1   50.59    5.80
 -10 -26  -1    0.30    3.00
 -10  26  -1    6.80    3.80
 -10  26  -1    1.10    2.40
 -10  26  -1    5.00    2.60
  10  26   1    5.90    3.80
 -10  26  -1   -0.20    3.60
  10  26   1    5.10    4.20
 -12 -26  -1   46.00    7.50
 -12  26  -1   64.99    8.20
 -12  26  -1   62.99    5.50
  12  26   1   51.19    6.90
 -12  26  -1   56.29    6.30
 -12  26  -1   56.99    6.70
  12  26   1   52.09    8.10
 -14 -26  -1    7.60    4.90
 -14  26  -1   23.80    6.70
 -14  26  -1   18.70    4.90
  14  26   1   23.70    6.00
 -14  26  -1   28.40    7.10
  14  26   1   24.50    6.30
 -15  27   1   89.09    9.00
 -15  27   1   82.99    9.50
 -15  27   1   84.79    8.80
  15  27  -1   66.39    8.60
  15  27  -1  115.09   10.30
 -13 -27   1   51.09    9.00
 -13  27   1   35.10    6.50
 -13  27   1   31.20    6.50
 -13  27   1   52.59    6.10
 -13  27   1   55.29    5.00
  13  27  -1   58.49    7.60
  13  27  -1   36.50    6.10
 -11 -27   1   55.49    8.60
  11  27  -1   66.19    7.00
  11  27  -1   66.29    7.90
 -11  27   1   66.99    6.00
 -11  27   1   68.59    7.80
 -11  27   1   56.99    6.10
 -11  27   1   63.39    7.20
  -9 -27   1   13.30    4.70
  -9  27   1   19.60    3.90
   9  27  -1   22.10    5.10
  -9  27   1   29.70    7.10
   9  27  -1   14.00    4.30
  -9  27   1   18.50    5.10
  -7 -27   1  229.18   14.10
   7  27  -1  245.48   13.20
  -7  27   1  233.88   11.50
   7  27  -1  233.68   12.80
  -7  27   1  246.28   12.00
  -7  27   1  206.38   13.60
  -7  27   1  237.88   13.40
  -5 -27   1  107.99    9.30
  -5  27   1  100.29    8.30
   5  27  -1  115.09    8.00
  -5  27   1  111.79    7.60
  -5  27   1  106.39    6.70
   5  27  -1  109.79    8.40
  -3 -27   1   29.00    6.00
   3 -27  -1   32.50    6.00
  -3  27   1   43.50    6.40
   3  27  -1   27.60    5.00
   3  27  -1   31.40    5.40
  -3  27   1   29.30    3.40
  -3  27   1   35.90    5.10
   1 -27  -1   78.89    7.50
  -1 -27   1  102.39    9.00
   1  27  -1   92.69    7.40
  -1  27   1   92.29    7.60
  -1  27   1   86.39    4.70
  -1  27   1   93.69    7.00
   1  27  -1   94.79    7.00
   1  27  -1   90.99    4.50
  -1 -27  -1  143.69   10.10
   1  27   1  135.39    9.30
   1  27   1  149.88    9.00
  -1  27  -1  146.79    8.90
  -1  27  -1  125.69    6.50
  -1  27  -1  132.29    8.90
  -3 -27  -1  206.08   12.80
   3 -27   1  193.28   15.60
  -3  27  -1  216.08   11.30
   3  27   1  204.68   11.90
  -3  27  -1  203.68   11.20
  -3  27  -1  190.28    9.20
   3  27   1  202.98   11.10
  -5 -27  -1    9.00    4.20
  -5  27  -1   12.00    3.90
  -5  27  -1   11.50    2.90
  -5  27  -1    5.80    3.20
   5  27   1    5.50    3.50
   5  27   1   12.80    3.80
  -7 -27  -1  163.18   11.30
   7  27   1  142.69    9.50
  -7  27  -1  148.99    9.20
  -7  27  -1  132.49    9.20
   7  27   1  149.69   10.30
  -7  27  -1  141.59   11.10
  -7  27  -1  127.39    8.00
  -9 -27  -1   73.99    8.80
   9  27   1   72.79    7.80
  -9  27  -1   63.19    8.10
  -9  27  -1   69.59    7.10
  -9  27  -1   71.49    6.30
  -9  27  -1   72.29    6.10
   9  27   1   74.89    7.20
 -11 -27  -1   88.79    9.60
 -11  27  -1   89.49    7.40
 -11  27  -1   92.19    9.70
  11  27   1  110.69    8.80
 -11  27  -1  108.09    8.30
  11  27   1  100.29    9.40
 -13 -27  -1   23.90    6.30
  13  27   1   29.90    5.80
 -13  27  -1   34.70    6.90
 -13  27  -1   33.90    6.50
 -13  27  -1   36.30    6.50
 -14  28   1   78.99    7.70
  14  28  -1   82.09    8.60
 -14  28   1   64.49    9.60
  14  28  -1   83.09    8.70
 -14  28   1   48.90    8.30
 -12 -28   1   41.10    7.80
  12  28  -1   44.80    7.00
 -12  28   1   47.00    5.20
  12  28  -1   61.39    7.90
 -12  28   1   62.19    7.70
 -12  28   1   47.10    8.10
 -12  28   1   44.40    5.70
 -10 -28   1   14.00    4.90
 -10  28   1   21.30    4.10
  10  28  -1   14.20    5.00
 -10  28   1   12.10    3.30
 -10  28   1   24.00    5.70
 -10  28   1   18.00    5.20
  10  28  -1   18.00    4.90
  -8 -28   1   77.89    8.10
  -8  28   1   83.29    6.60
   8  28  -1   77.19    7.30
  -8  28   1   77.89    6.10
  -8  28   1   80.89    8.10
   8  28  -1   75.09    7.80
  -6 -28   1  117.39   10.00
   6  28  -1  106.39    8.40
  -6  28   1  117.59    7.20
  -6  28   1  136.69    9.70
   6  28  -1  111.89    8.70
  -6  28   1  108.49    7.90
  -4 -28   1  105.69    9.50
   4  28  -1  116.29    8.00
  -4  28   1   99.39    6.30
  -4  28   1   87.79    7.60
   4  28  -1  106.39    8.30
  -4  28   1  101.29    7.50
  -2 -28   1    8.20    3.90
  -2  28   1   12.40    2.50
  -2  28   1    7.60    3.50
   2  28  -1   12.50    3.50
  -2  28   1    8.80    3.50
   2  28  -1    8.60    3.60
   0 -28   1  162.68   11.40
   0 -28  -1  172.88   11.40
   0  28  -1  156.78    9.60
   0  28  -1  153.68    7.30
   0  28  -1  173.98   10.40
   0  28   1  189.88   10.50
   0  28   1  168.58   10.60
   2 -28   1  169.08   11.40
  -2 -28  -1  156.88   11.00
   2  28   1  155.18   10.30
  -2  28  -1  166.28   10.00
   2  28   1  172.28   10.00
  -2  28  -1  153.58    7.70
  -2  28  -1  151.58    9.60
  -4 -28  -1   40.70    6.90
  -4  28  -1   43.40    5.40
   4  28   1   31.90    5.10
  -4  28  -1   32.10    3.80
  -4  28  -1   39.40    5.80
   4  28   1   38.70    6.20
  -6 -28  -1   49.10    7.80
  -6  28  -1   40.70    4.40
   6  28   1   46.00    6.70
   6  28   1   42.20    5.80
  -6  28  -1   41.80    7.30
  -6  28  -1   50.39    5.90
  -6  28  -1   54.19    7.10
  -8 -28  -1   99.39    9.60
  -8  28  -1  101.09    7.60
   8  28   1  126.69    9.60
  -8  28  -1  106.59    7.20
  -8  28  -1  109.99    8.50
  -8  28  -1  121.19   10.30
   8  28   1  112.89    8.90
 -10 -28  -1   84.39    9.10
  10  28   1   62.39    7.90
  10  28   1   64.39    7.30
 -10  28  -1   61.69    7.90
 -10  28  -1   71.99    8.60
 -10  28  -1   71.59    6.50
 -10  28  -1   75.49    6.50
 -12 -28  -1   36.40    8.20
 -12  28  -1   31.60    4.30
  12  28   1   45.70    7.60
 -12  28  -1   41.50    8.20
 -12  28  -1   38.60    6.60
  12  28   1   30.70    7.10
 -12  28  -1   37.60    5.70
 -13  29   1   18.40    5.40
 -13  29   1   11.30    5.10
  13  29  -1   41.90    7.00
 -13  29   1   20.50    6.00
 -11 -29   1   10.30    5.40
 -11  29   1    5.30    3.80
 -11  29   1    1.60    3.20
  11  29  -1    5.60    4.60
 -11  29   1    9.20    3.30
  11  29  -1    2.70    3.50
 -11  29   1    2.00    2.60
  -9 -29   1   23.40    6.20
   9  29  -1    6.50    3.80
  -9  29   1   12.00    3.50
  -9  29   1   14.00    5.10
   9  29  -1   17.10    4.80
  -9  29   1   22.10    4.20
  -9  29   1    7.60    3.80
  -7 -29   1    9.00    4.80
   7  29  -1   13.80    4.00
  -7  29   1   12.30    4.00
  -7  29   1   11.60    3.40
   7  29  -1   11.90    4.10
  -7  29   1   19.90    5.40
  -7  29   1   10.80    4.50
  -5 -29   1   40.30    6.90
  -5  29   1   40.20    5.90
  -5  29   1   41.90    6.70
   5  29  -1   29.50    5.60
   5  29  -1   34.40    5.50
  -5  29   1   36.60    4.10
   3 -29  -1   27.60    5.40
  -3 -29   1   31.50    6.40
   3  29  -1   32.60    5.50
  -3  29   1   23.40    5.10
  -3  29   1   28.00    5.00
   3  29  -1   32.70    5.90
   1 -29  -1   54.79    6.50
  -1 -29   1   42.70    7.20
   1  29  -1   46.00    6.10
  -1  29   1   43.80    6.70
  -1  29   1   41.60    5.50
  -1  29   1   48.80    3.20
   1  29  -1   50.19    2.90
   1  29  -1   48.70    6.80
  -1 -29  -1   62.29    7.00
   1 -29   1   56.59    8.10
   1  29   1   54.29    6.30
  -1  29  -1   61.99    5.70
  -1  29  -1   58.99    6.50
  -1  29  -1   58.79    4.00
   1  29   1   54.39    6.00
  -3 -29  -1    6.80    3.80
   3 -29   1    3.70    3.30
   3  29   1    1.50    3.00
  -3  29  -1   -3.00    2.70
  -3  29  -1   -1.00    1.60
  -3  29  -1    0.00    2.60
  -5 -29  -1   31.60    6.30
  -5  29  -1   37.40    4.00
   5  29   1   32.30    5.40
  -5  29  -1   31.70    5.70
   5  29   1   43.00    7.10
  -5  29  -1   42.40    5.60
  -7 -29  -1    6.90    4.40
  -7  29  -1    5.20    2.70
  -7  29  -1    3.80    3.50
  -7  29  -1    1.50    3.10
   7  29   1   12.00    4.20
   7  29   1    8.80    4.10
  -9 -29  -1   41.80    8.00
  -9  29  -1   27.60    6.10
   9  29   1   33.70    6.30
   9  29   1   45.10    7.70
  -9  29  -1   30.10    5.70
  -9  29  -1   28.80    4.70
  -9  29  -1   32.30    5.50
 -11 -29  -1    4.80    4.40
 -11  29  -1   -1.70    3.20
  11  29   1   -0.80    3.20
 -11  29  -1    3.60    2.50
  11  29   1    1.50    5.70
 -11  29  -1    6.10    4.50
 -11  29  -1   -3.70    2.40
 -12  30   1    3.70    3.50
 -12  30   1   -4.10    3.60
 -12  30   1    6.30    2.80
  12  30  -1   -2.30    5.50
  12  30  -1    4.10    5.30
 -12  30   1    1.50    4.00
 -10 -30   1    7.30    4.30
 -10  30   1    7.60    3.10
 -10  30   1   11.90    4.60
  10  30  -1    7.10    5.10
 -10  30   1   12.00    3.50
 -10  30   1    1.20    3.50
  10  30  -1    9.50    4.10
  -8 -30   1   27.10    6.20
  -8  30   1   34.90    5.30
   8  30  -1   22.40    5.30
  -8  30   1   43.00    7.50
   8  30  -1   33.00    6.50
  -8  30   1   33.20    6.30
  -8  30   1   35.60    5.60
  -6 -30   1    8.10    4.60
  -6  30   1    2.70    3.50
   6  30  -1    3.10    3.30
  -6  30   1    3.70    3.20
   6  30  -1    2.50    3.60
  -6  30   1    8.10    2.90
  -4 -30   1    9.80    4.30
  -4  30   1    7.90    3.20
   4  30  -1   15.80    4.90
  -4  30   1   16.10    3.00
   4  30  -1   11.80    4.20
  -2 -30   1   19.50    5.60
   2 -30  -1   23.30    5.50
   2  30  -1   17.00    4.90
  -2  30   1   21.10    2.80
   2  30  -1   15.20    4.30
  -2  30   1   13.20    4.60
  -2  30   1   17.20    5.20
   0 -30   1   38.70    7.00
   0 -30  -1   30.40    6.20
   0  30  -1   30.60    2.90
   0  30   1   26.10    5.60
   0  30  -1   34.50    5.60
   0  30  -1   30.90    5.60
  -2 -30  -1    4.00    3.30
   2 -30   1    4.70    3.40
  -2  30  -1    3.90    3.00
  -2  30  -1    2.20    2.90
   2  30   1    1.00    3.00
   2  30   1    8.60    4.00
  -2  30  -1    2.50    1.80
  -4 -30  -1   26.70    5.80
   4  30   1   30.60    6.00
  -4  30  -1   19.40    4.80
  -4  30  -1   22.40    3.60
  -4  30  -1   25.00    4.80
   4  30   1   29.90    5.90
  -6 -30  -1   29.10    6.50
  -6  30  -1   28.80    5.00
  -6  30  -1   29.10    4.30
   6  30   1   35.90    6.40
  -6  30  -1   30.30    5.30
  -6  30  -1   31.60    6.90
   6  30   1   34.60    5.80
  -8 -30  -1    0.50    4.10
   8  30   1    3.90    4.00
   8  30   1    0.30    3.20
  -8  30  -1    2.60    3.30
  -8  30  -1    3.60    2.90
  -8  30  -1    9.20    4.50
  -8  30  -1    6.80    3.20
 -10 -30  -1   18.50    5.70
  10  30   1   13.50    5.10
 -10  30  -1   15.10    3.90
 -10  30  -1   17.10    5.40
  10  30   1   11.50    4.80
 -10  30  -1   18.80    4.00
 -10  30  -1   18.90    4.90
 -11  31   1   12.70    5.10
 -11  31   1   15.70    5.40
  11  31  -1   18.30    5.30
  11  31  -1    6.10    4.80
 -11  31   1   16.00    4.30
 -11  31   1   12.70    3.80
  -9 -31   1   39.20    8.00
  -9  31   1   43.60    5.00
  -9  31   1   40.00    7.30
  -9  31   1   40.20    7.00
   9  31  -1   55.19    8.10
   9  31  -1   35.00    6.70
  -9  31   1   50.49    5.80
  -7 -31   1   28.80    7.00
   7  31  -1   43.80   10.20
  -7  31   1   28.70    6.10
  -7  31   1   39.30    4.90
  -7  31   1   40.20    6.00
   7  31  -1   27.30    5.90
  -7  31   1   37.10    7.20
  -5 -31   1  130.49   11.40
  -5  31   1  139.29    9.60
   5  31  -1  137.29    9.70
  -5  31   1  148.09    7.90
  -5  31   1  134.09   10.20
   5  31  -1  138.39   10.50
  -3 -31   1   61.89    7.80
   3 -31  -1   46.80    7.10
   3  31  -1   53.19    7.90
  -3  31   1   48.70    6.00
  -3  31   1   49.99    7.50
   3  31  -1   58.59    6.40
  -1 -31   1   56.89    8.60
   1 -31  -1   63.19    7.40
  -1  31   1   51.69    6.50
   1  31  -1   51.89    5.90
   1  31  -1   55.19    6.80
  -1  31   1   57.89    6.60
   1 -31   1  159.68   11.80
  -1 -31  -1  162.98   11.90
   1  31   1  183.88   11.30
  -1  31  -1  167.68   10.30
   1  31   1  168.58   11.00
  -1  31  -1  176.28   11.30
  -3 -31  -1   34.90    6.90
  -3  31  -1   27.20    5.30
  -3  31  -1   21.40    3.40
   3  31   1   28.70    5.80
   3  31   1   32.70    6.10
  -3  31  -1   23.10    4.80
  -5 -31  -1   63.69    9.30
  -5  31  -1   61.69    6.70
  -5  31  -1   62.29    5.00
   5  31   1   56.79    7.00
  -5  31  -1   53.49    6.00
   5  31   1   55.99    7.10
  -7 -31  -1   22.30    7.00
  -7  31  -1   23.30    5.10
   7  31   1   25.70    6.00
  -7  31  -1   24.20    4.30
  -7  31  -1   20.90    6.90
   7  31   1   23.40    7.60
  -7  31  -1   14.90    5.10
  -9 -31  -1   58.09    9.50
  -9  31  -1   65.09    6.50
   9  31   1   60.49    7.80
  -9  31  -1   58.19    6.70
  -9  31  -1   53.19    5.60
  -9  31  -1   38.70    7.60
   9  31   1   52.49    7.90
  10  32  -1    5.70    4.30
 -10  32   1   17.60    6.10
 -10  32   1   11.50    3.60
 -10  32   1   11.80    5.40
  -8 -32   1   55.79   11.30
   8  32  -1   69.89    9.20
  -8  32   1   46.50    7.90
  -8  32   1   53.89    8.20
   8  32  -1   59.69    7.20
  -8  32   1   66.99    5.60
  -8  32   1   54.19    6.40
  -6 -32   1   50.59   10.40
   6  32  -1   52.49    6.50
   6  32  -1   53.09    6.90
  -6  32   1   44.00    6.90
  -6  32   1   45.30    7.80
  -6  32   1   55.49    4.80
  -6  32   1   53.39    6.50
  -4 -32   1   35.90    7.40
  -4  32   1   22.70    5.80
  -4  32   1   27.70    5.00
   4  32  -1   18.90    5.00
   4  32  -1   29.30    9.30
  -2 -32   1   60.69    9.20
   2 -32  -1   54.59    7.90
   2  32  -1   52.19    7.80
  -2  32   1   57.29    6.60
  -2  32   1   53.09    6.60
   0 -32  -1   52.29    8.30
   0 -32   1   46.00    7.60
   0  32  -1   52.39    5.80
   0  32   1   47.50    7.30
   0  32   1   37.00    6.60
   0  32  -1   50.49    7.40
  -2 -32  -1   56.39    8.30
   2 -32   1   64.99    8.00
   2  32   1   52.29    6.80
  -2  32  -1   55.69    6.80
  -2  32  -1   52.09    5.70
   2  32   1   50.49    7.20
  -4 -32  -1   40.20    7.40
   4  32   1   50.09    7.60
   4  32   1   44.10   11.60
  -4  32  -1   24.30    5.50
  -4  32  -1   33.60    3.70
  -4  32  -1   39.60    5.90
  -6 -32  -1   19.60    6.70
   6  32   1   15.60    5.30
  -6  32  -1   23.80    5.40
   6  32   1   22.80    5.40
  -6  32  -1   23.00    5.80
  -6  32  -1   20.30    3.70
  -6  32  -1   25.50    5.20
   8  32   1   29.20    6.80
   8  32   1   39.40   12.10
  -8  32  -1   32.00    5.60
  -8  32  -1   37.30    4.70
  -7 -33   1   41.40    9.40
   7  33  -1   34.60    6.30
  -7  33   1   29.20    6.40
   7  33  -1   36.60    6.30
  -7  33   1   36.10    5.80
  -7  33   1   29.00    6.20
  -5 -33   1   -0.10    4.10
  -5  33   1    3.50    4.60
  -5  33   1    1.30    3.40
   5  33  -1    1.90    3.50
   5  33  -1   11.50    5.00
  -3 -33   1    4.50    5.60
  -3  33   1   13.90    4.60
   3  33  -1   10.90    4.30
  -3  33   1   19.20    6.90
   3  33  -1   10.20    4.30
  -1 -33   1   20.70    6.20
   1 -33  -1   21.40    5.70
   1  33  -1   20.20    4.50
  -1  33   1   20.40    5.20
   1  33  -1   20.60    5.70
  -1  33   1   22.80    5.70
  -1 -33  -1    0.60    3.70
   1 -33   1    0.70    3.30
  -1  33  -1    0.60    4.60
  -1  33  -1    3.90    3.20
   1  33   1    6.10    3.70
   1  33   1    8.30    3.70
  -3 -33  -1   46.50   10.10
   3  33   1   41.40    6.40
  -3  33  -1   53.79    6.30
   3  33   1   53.89    8.10
  -3  33  -1   49.80   11.40
  -5 -33  -1   -0.30    3.40
  -5  33  -1    7.80    3.90
   5  33   1   -2.00    3.70
  -5  33  -1    2.20    3.20
   5  33   1   -3.40    3.50
  -7 -33  -1   21.70    6.50
  -7  33  -1   18.70    5.00
   7  33   1   24.00    9.60
  -7  33  -1   19.60    6.30
  -7  33  -1   20.00    3.70
  -6  34   1   -0.10    3.60
  -6  34   1    6.10    5.70
  -6  34   1    0.00    4.00
   6  34  -1   -7.70    3.50
  -4  34   1   -8.80    3.10
   4  34  -1    3.70    3.80
  -4  34   1    0.70    3.80
   4  34  -1   -6.20    3.10
  -2 -34   1   11.30    5.30
   2 -34  -1    8.00    6.40
  -2  34   1    8.60    4.70
  -2  34   1    9.50    4.00
   2  34  -1    7.40    4.00
   0 -34   1   -2.50    3.30
   0  34  -1   -4.00    2.80
   0  34   1   -0.40    3.70
   0  34   1   -1.40    4.20
   0  34  -1   -2.50    3.40
  -2 -34  -1    2.00    3.80
  -2  34  -1   -1.20    3.10
   2  34   1   -2.70    3.60
   2  34   1    0.90    4.00
  -4 -34  -1    4.00    4.40
  -4  34  -1    1.80    4.10
   4  34   1    3.50    4.30
   3  35  -1    4.70    7.80
  -3  35   1    5.40    3.50
  -1 -35   1   10.70    5.20
   1 -35  -1   22.20    5.70
  -1  35   1   17.50    5.10
  -1 -35  -1   -2.80    6.20
   1 -35   1    4.30    7.20
   1  35   1    0.80    4.00
  22   0  -2  187.88   14.60
 -22   0   2  216.38   13.90
 -22   0   2  219.08   13.70
 -20   0   2   42.40    6.80
  20   0  -2   40.90    7.30
 -20   0   2   47.30    7.50
 -18   0   2    3.70    3.70
  18   0  -2    3.90    3.40
 -18   0   2    2.70    3.20
 -16   0   2  121.29    8.80
 -16   0   2  123.69    8.40
  16   0  -2  132.09    9.70
 -14   0   2  423.96   18.40
  14   0  -2  431.06   18.90
 -14   0   2  416.46   17.80
 -12   0   2   57.89    5.50
  12   0  -2   60.29    5.10
 -12   0   2   63.49    5.30
  12   0  -2   59.29    5.50
  12   0  -2   56.79    3.10
 -10   0   2   30.40    2.60
  10   0  -2   27.80    3.40
 -10   0   2   28.40    3.00
 -10   0   2   27.10    3.40
 -10   0   2   27.40    3.10
 -10   0   2   27.00    2.10
  10   0  -2   40.10    3.60
  10   0  -2   28.10    2.20
   8   0  -2 1687.43   60.09
  -8   0   2 1792.32   60.89
   8   0  -2 1785.52   61.39
   8   0  -2 1795.32   61.09
  -8   0   2 1855.01   59.89
  -8   0   2 1752.32   61.09
  -8   0   2 1768.22   60.99
  -6   0   2 5451.95  178.88
   6   0  -2 5147.58  179.18
   6   0  -2 5379.96  178.88
  -6   0   2 5496.25  178.98
   6   0  -2 5311.47  178.48
   2   0  -2 3197.58  106.19
   0   0   2 1168.48   39.20
   0   0   2 1110.99   39.30
   0   0  -2 1169.08   39.10
   0   0  -2 1174.08   39.20
   0   0   2 1190.08   39.10
   0   0  -2 1154.88   39.40
  -4   0  -2   34.50    2.80
  -4   0  -2   33.10    2.40
  -4   0  -2   33.10    1.80
   4   0   2   31.30    2.10
   4   0   2   32.70    1.90
  -4   0  -2   29.10    2.20
   4   0   2   28.00    2.60
   4   0   2   32.20    2.40
  -6   0  -2  510.65   19.80
   6   0   2  496.85   19.70
  -6   0  -2  522.85   17.50
   6   0   2  519.25   19.20
  -6   0  -2  520.45   19.20
   6   0   2  531.45   17.80
   6   0   2  505.55   18.40
  -6   0  -2  520.65   18.70
   8   0   2  936.11   33.00
  -8   0  -2  891.41   33.90
  -8   0  -2  934.31   33.80
   8   0   2  942.41   32.00
   8   0   2  882.01   33.60
  -8   0  -2  892.61   32.20
 -10   0  -2  398.26   16.90
  10   0   2  470.75   17.00
  10   0   2  463.45   18.20
  12   0   2    2.90    2.80
 -12   0  -2   -2.10    2.50
  14   0   2  853.81   33.80
 -14   0  -2  886.01   34.90
  16   0   2  119.29    9.40
 -16   0  -2  121.49    7.90
 -16   0  -2  126.69   10.10
  18   0   2   63.19    9.00
 -18   0  -2   54.59    7.40
 -18   0  -2   54.89    8.60
 -20   0  -2   20.10    5.40
  20   0   2   10.60    5.20
 -20   0  -2   18.90    4.90
 -22   0  -2   50.29   11.60
  23  -1  -2   44.90    8.80
 -23  -1   2   40.10    7.40
 -23  -1   2   22.00    5.20
  23   1  -2   21.60    6.70
 -23   1   2   19.90    6.00
 -23   1   2   45.10   12.50
 -21  -1   2   49.30    7.90
  21  -1  -2   70.99    9.20
 -21  -1   2   76.09    7.90
 -21   1   2   72.79    8.10
 -21   1   2   73.59    7.90
  21   1  -2   71.79    9.10
  19  -1  -2   21.30    5.40
 -19  -1   2   11.70    6.00
 -19  -1   2   21.30    5.20
 -19   1   2   20.80    5.00
 -19   1   2   14.50    4.70
  19   1  -2   17.60    5.50
 -17  -1   2   42.80    6.30
  17  -1  -2   45.50    7.20
 -17  -1   2   29.80    5.70
  17   1  -2   34.70    6.40
 -17   1   2   35.30    5.80
 -17   1   2   40.30    6.40
 -15  -1   2  213.68   11.80
  15  -1  -2  246.88   12.90
 -15  -1   2  206.18   11.20
 -15   1   2  199.68   11.20
 -15   1   2  226.78   12.00
  15   1  -2  228.18   12.40
  13  -1  -2  202.38   10.80
 -13  -1   2  191.68    9.60
 -13  -1   2  192.28   11.30
  13   1  -2  179.38    7.70
  13   1  -2  183.18    6.80
  13   1  -2  193.28   10.50
 -13   1   2  192.58    9.70
 -13   1   2  186.88   10.80
  11  -1  -2    1.80    2.00
 -11  -1   2    1.90    1.90
 -11  -1   2    0.70    1.40
 -11  -1   2    0.90    0.90
 -11  -1   2    2.20    1.90
  11  -1  -2    1.50    1.00
  11  -1  -2    0.40    1.60
 -11   1   2    0.70    0.80
 -11   1   2   -1.20    1.70
  11   1  -2    2.40    1.90
  11   1  -2    1.00    2.00
 -11   1   2    0.80    1.80
  11   1  -2    0.50    1.10
  -9  -1   2   10.50    2.50
  -9  -1   2   11.50    2.40
  -9  -1   2    6.30    1.60
   9  -1  -2   12.80    2.40
  -9  -1   2    7.10    1.20
   9  -1  -2   13.30    2.80
  -9  -1   2    5.10    1.60
  -9   1   2   11.10    1.50
   9   1  -2   10.70    2.40
  -9   1   2   10.80    2.30
   9   1  -2    8.60    2.60
   9   1  -2    9.60    1.60
  -9   1   2   11.80    2.20
  -9   1   2   11.20    2.40
  -9   1   2    9.70    2.20
   7  -1  -2 1538.85   53.19
  -7  -1   2 1508.95   53.29
   7  -1  -2 1590.64   53.69
  -7  -1   2 1560.24   53.29
  -7  -1   2 1531.75   53.09
  -7   1   2 1506.05   52.39
  -7   1   2 1579.74   53.19
  -7   1   2 1546.05   53.19
  -7   1   2 1551.54   53.39
   7   1  -2 1528.75   53.49
   7   1  -2 1597.74   52.79
   7   1  -2 1573.54   53.39
   5  -1  -2 5297.27  170.88
   5  -1  -2 5160.38  170.78
  -5  -1   2 4963.10  170.68
  -5  -1   2 5036.90  170.88
   5   1  -2 5174.98  170.78
  -3  -1   2  110.49    4.50
   3  -1  -2  113.49    4.90
  -3  -1   2  116.29    5.10
   3  -1  -2  107.89    4.70
   3  -1  -2  115.89    4.20
   3  -1  -2  108.99    5.10
  -3  -1   2  111.19    4.40
  -3  -1   2  103.99    4.60
  -3   1   2  108.79    4.80
   3   1  -2  110.89    4.80
  -3   1   2  115.19    4.10
   3   1  -2  101.19    4.60
   3   1  -2  106.29    4.60
  -3   1   2  112.49    4.70
  -3   1   2  103.69    4.70
   3   1  -2  110.39    4.40
  -1  -1   2  538.45   18.20
  -1  -1   2  536.35   18.70
   1  -1  -2  526.05   18.60
   1  -1  -2  544.45   18.70
  -1  -1   2  545.55   18.30
   1  -1  -2  542.05   18.00
  -1  -1   2  523.05   18.70
   1   1  -2  534.05   18.70
  -1   1   2  533.95   18.50
   1   1  -2  530.25   18.30
  -1   1   2  546.65   18.70
  -1   1   2  550.74   18.10
  -1   1   2  514.55   18.60
   1   1  -2  528.25   18.20
  -1  -1  -2 2343.87   76.19
   1  -1   2 2284.47   76.19
   1  -1   2 2316.27   75.79
  -1  -1  -2 2244.88   76.19
  -1   1  -2 2263.47   75.79
  -1   1  -2 2249.87   76.19
   1   1   2 2268.17   76.19
   1   1   2 2209.18   75.99
   3  -1   2  657.13   22.20
   3  -1   2  662.63   21.90
  -3  -1  -2  615.54   22.70
   3  -1   2  646.14   22.10
  -3  -1  -2  636.74   22.40
   3  -1   2  623.84   22.80
  -3  -1  -2  650.93   21.80
  -3   1  -2  644.14   22.80
   3   1   2  618.44   21.90
  -3   1  -2  621.74   22.20
   3   1   2  636.24   22.70
  -3   1  -2  634.74   21.90
   3   1   2  629.94   22.00
   3   1   2  637.14   22.40
   5  -1   2    1.30    1.10
   5  -1   2    0.80    1.20
   5  -1   2    0.10    0.70
   5  -1   2   -0.10    1.10
  -5  -1  -2    2.00    1.50
  -5  -1  -2    0.80    1.30
  -5  -1  -2    1.80    1.10
  -5  -1  -2    1.30    0.70
   5   1   2    1.10    1.00
  -5   1  -2    1.70    1.70
  -5   1  -2    2.00    0.70
   5   1   2    1.00    0.90
  -5   1  -2    1.90    1.30
   5   1   2    0.20    1.40
  -5   1  -2    0.00    1.10
   5   1   2   -0.30    1.30
   7  -1   2 1102.29   41.00
  -7  -1  -2 1096.99   39.60
   7  -1   2 1145.19   39.50
  -7  -1  -2 1191.48   41.20
   7  -1   2 1152.48   40.40
  -7  -1  -2 1166.58   40.60
  -7  -1  -2 1118.99   38.40
   7   1   2 1199.38   38.80
  -7   1  -2 1178.78   41.20
  -7   1  -2 1134.19   40.30
   7   1   2 1149.08   40.50
  -7   1  -2 1117.19   39.80
   7   1   2 1161.48   41.10
   7   1   2 1150.88   39.40
  -9  -1  -2  655.53   26.50
   9  -1   2  754.62   26.80
   9  -1   2  631.54   27.30
   9  -1   2  753.22   25.70
  -9  -1  -2  750.22   27.60
  -9  -1  -2  678.63   26.30
  -9   1  -2  656.93   25.70
   9   1   2  741.33   25.50
  -9   1  -2  764.42   27.70
  -9   1  -2  711.93   26.60
   9   1   2  697.43   28.70
   9   1   2  757.62   26.90
  11  -1   2   71.49    5.70
 -11  -1  -2   74.49    6.20
  11  -1   2   55.29    5.60
 -11   1  -2   82.19    6.40
  11   1   2   68.79    5.80
  13  -1   2   29.00    4.60
 -13  -1  -2   24.80    4.70
 -13   1  -2   33.30    5.20
  13   1   2   25.10    4.80
  15  -1   2  250.37   13.20
 -15  -1  -2  220.98   11.10
 -15  -1  -2  240.18   13.80
 -15   1  -2  240.08   11.40
  15   1   2  226.58   12.90
 -15   1  -2  222.28   13.40
 -17  -1  -2   82.79    8.50
 -17  -1  -2   78.89    6.70
  17  -1   2   91.09    8.80
 -17   1  -2   94.19    9.10
  17   1   2   98.39    8.70
 -17   1  -2   82.99    7.10
 -19  -1  -2   -0.40    3.60
 -19  -1  -2    2.50    3.60
  19  -1   2    3.70    4.60
 -19   1  -2    0.50    3.30
  19   1   2   -1.00    3.70
 -19   1  -2   -3.50    3.50
  21  -1   2   22.00    7.20
 -21  -1  -2   18.30    4.90
 -21  -1  -2   14.90    6.80
  21   1   2   17.60    9.80
 -21   1  -2   31.20    7.90
 -21   1  -2   15.60    5.00
  22  -2  -2    8.30    5.50
 -22  -2   2   14.70    5.00
 -22  -2   2   11.40    4.90
  22   2  -2    9.20    5.90
 -22   2   2    5.70    4.50
 -22   2   2    7.80    4.10
  20  -2  -2   21.00    6.70
 -20  -2   2   18.60    4.90
 -20  -2   2   12.90    4.10
 -20   2   2   22.20    5.50
  20   2  -2   16.10    5.70
 -20   2   2   26.60    5.40
 -18  -2   2    6.00    3.20
 -18  -2   2    1.10    3.40
  18  -2  -2    0.70    3.30
 -18   2   2    2.90    3.60
  18   2  -2    2.70    3.80
 -18   2   2    1.00    3.20
 -16  -2   2   22.30    5.10
 -16  -2   2   18.80    4.60
  16  -2  -2   18.40    4.90
  16   2  -2   18.30    4.50
 -16   2   2   22.50    4.80
 -16   2   2   25.40    4.90
  14  -2  -2    2.30    3.00
 -14  -2   2    0.20    2.50
 -14  -2   2    0.40    2.40
 -14   2   2   -3.30    2.40
 -14   2   2    1.30    2.60
  14   2  -2    1.10    2.80
  14   2  -2    1.60    0.90
 -12  -2   2   43.80    4.60
  12  -2  -2   37.70    1.90
 -12  -2   2   39.30    4.20
  12  -2  -2   38.00    4.80
  12  -2  -2   41.10    4.20
  12   2  -2   39.20    2.90
 -12   2   2   41.90    4.40
 -12   2   2   36.30    4.20
 -12   2   2   37.50    1.90
  12   2  -2   41.00    4.70
 -10  -2   2   11.80    2.70
  10  -2  -2   10.90    1.40
 -10  -2   2   17.60    3.20
  10  -2  -2   11.30    2.50
 -10  -2   2   11.80    1.40
  10  -2  -2    6.80    2.40
 -10  -2   2   14.20    2.70
 -10   2   2   11.60    2.00
 -10   2   2   14.90    2.70
 -10   2   2   11.20    2.60
  10   2  -2   10.90    1.90
 -10   2   2   12.40    1.40
  10   2  -2   11.00    2.40
 -10   2   2   15.20    2.90
   8  -2  -2  233.58    9.90
   8  -2  -2  238.18   10.40
  -8  -2   2  246.28   10.20
  -8  -2   2  240.48    9.80
  -8  -2   2  237.98    8.80
  -8  -2   2  241.88   10.10
   8   2  -2  238.68    9.40
   8   2  -2  231.18   10.10
  -8   2   2  243.08   10.00
   8   2  -2  240.28   10.30
  -8   2   2  226.18    9.40
  -8   2   2  227.08    9.80
  -8   2   2  230.58    8.90
  -8   2   2  225.28   10.00
  -6  -2   2  199.38    8.50
  -6  -2   2  207.78    8.70
   6  -2  -2  205.68    8.40
  -6  -2   2  205.78    8.60
  -6  -2   2  214.08    8.10
   6   2  -2  212.68    8.70
   6   2  -2  225.48    8.30
   6   2  -2  209.78    8.80
  -6   2   2  215.18    8.80
  -6   2   2  211.08    8.40
  -6   2   2  209.28    8.20
  -6   2   2  221.48    8.70
   6   2  -2  211.28    8.40
  -4  -2   2  721.83   25.00
  -4  -2   2  747.03   25.20
   4  -2  -2  704.63   24.40
   4  -2  -2  693.23   24.80
  -4  -2   2  720.53   25.20
  -4  -2   2  724.23   24.70
   4  -2  -2  701.43   24.70
   4  -2  -2  704.83   25.20
   4   2  -2  715.23   24.90
   4   2  -2  719.63   24.80
   4   2  -2  724.63   25.00
  -4   2   2  711.13   24.80
  -4   2   2  708.43   24.90
   4   2  -2  734.13   24.80
  -4   2   2  710.23   25.10
  -4   2   2  714.13   24.40
  -2  -2   2  117.19    5.10
   2  -2  -2  115.19    5.00
  -2  -2   2  112.69    4.70
  -2  -2   2  118.79    4.90
   2  -2  -2  123.69    4.90
  -2  -2   2  116.39    4.50
   2  -2  -2  127.39    5.00
  -2   2   2  116.49    5.00
   2   2  -2  117.89    5.00
   2   2  -2  118.39    4.80
  -2   2   2  118.69    5.00
   2   2  -2  115.69    4.50
  -2   2   2  124.59    5.00
   0  -2   2  909.01   29.70
   0  -2  -2  884.51   30.50
   0  -2  -2  911.71   30.40
   0  -2  -2  905.81   30.10
   0  -2   2  905.91   30.40
   0  -2  -2  858.41   30.30
   0   2   2  929.01   30.60
   0   2   2  904.21   30.10
   0   2  -2  909.91   29.70
   0   2  -2  885.91   30.40
   0   2   2  869.61   30.40
   0   2  -2  851.91   30.50
   0   2   2  848.52   30.30
  -2  -2  -2    9.10    1.30
  -2  -2  -2   10.80    1.70
  -2  -2  -2   10.20    1.20
   2  -2   2    9.80    1.70
   2  -2   2   10.40    1.30
   2  -2   2   10.60    1.40
  -2  -2  -2   10.20    1.70
   2  -2   2   10.80    1.30
   2   2   2   10.60    1.30
   2   2   2   10.00    1.40
  -2   2  -2   11.40    1.30
   2   2   2   10.50    1.30
  -2   2  -2   10.20    1.60
  -2   2  -2   11.10    1.40
  -2   2  -2   11.70    1.90
   4  -2   2  142.69    5.80
   4  -2   2  134.69    5.10
   4  -2   2  128.59    6.40
  -4  -2  -2  135.09    6.10
  -4  -2  -2  130.09    6.30
  -4  -2  -2  137.09    5.50
  -4  -2  -2  139.89    5.20
   4  -2   2  129.69    5.60
  -4   2  -2  131.09    6.40
  -4   2  -2  142.19    5.30
  -4   2  -2  133.39    5.80
   4   2   2  127.99    6.00
   4   2   2  141.79    5.50
  -4   2  -2  131.99    5.80
   4   2   2  132.89    5.30
  -6  -2  -2   53.29    3.20
   6  -2   2   54.59    3.70
   6  -2   2   50.99    3.20
  -6  -2  -2   53.19    2.40
  -6  -2  -2   52.59    3.80
   6  -2   2   51.39    4.00
  -6  -2  -2   48.80    4.10
   6  -2   2   50.89    2.20
   6   2   2   51.89    3.00
   6   2   2   52.09    4.10
  -6   2  -2   56.49    3.60
   6   2   2   53.69    2.80
  -6   2  -2   50.49    3.40
   6   2   2   51.69    3.80
  -6   2  -2   55.89    2.30
  -6   2  -2   58.69    4.30
   8  -2   2  445.66   17.50
  -8  -2  -2  454.25   18.30
   8  -2   2  452.65   16.70
  -8  -2  -2  425.96   16.60
  -8   2  -2  461.35   18.40
   8   2   2  455.85   17.70
  -8   2  -2  442.26   18.10
   8   2   2  492.75   15.90
   8   2   2  453.05   16.50
   8   2   2  442.06   18.20
  -8   2  -2  414.36   16.90
 -10  -2  -2   25.80    4.50
 -10  -2  -2   19.60    2.70
  10  -2   2   17.40    3.00
  10  -2   2   18.30    3.20
  10   2   2   19.90    2.90
 -12  -2  -2   42.00    5.40
  12  -2   2   43.80    5.10
  12  -2   2   41.60    4.30
  12   2   2   53.79    5.50
 -12   2  -2   40.10    5.50
 -14  -2  -2   61.09    6.90
  14  -2   2   65.49    6.70
 -14  -2  -2   68.29    5.20
  14   2   2   48.90    6.30
 -14   2  -2   73.69    7.30
 -16  -2  -2   19.70    5.60
 -16  -2  -2   19.50    4.00
  16  -2   2   17.20    4.90
 -16   2  -2   17.80    4.10
 -16   2  -2   13.30    4.60
  16   2   2   24.40    5.50
 -18  -2  -2   11.30    4.60
 -18  -2  -2   14.50    4.20
  18  -2   2    6.20    4.20
  18   2   2   20.70    5.60
 -18   2  -2   10.70    5.10
 -18   2  -2    5.10    3.40
 -20  -2  -2    1.20    3.20
  20  -2   2   -0.80    4.40
 -20  -2  -2   -5.30    3.50
 -20   2  -2   -1.10    3.80
  20   2   2   -2.70    4.30
 -20   2  -2    3.20    3.40
 -22  -2  -2   10.60    4.30
 -22   2  -2   14.90    4.80
 -22   2  -2   -4.90    4.60
  22   2   2  -11.60    5.10
  23  -3  -2    5.30    5.60
 -23  -3   2   14.80    5.20
 -23  -3   2   11.40    5.70
 -23   3   2    9.00    5.20
 -23   3   2   11.80    4.50
  23   3  -2    2.70    8.20
 -21  -3   2   65.79    8.40
  21  -3  -2   71.39    9.20
 -21  -3   2   72.89    7.80
 -21   3   2   77.69    8.40
 -21   3   2   67.79    8.30
  21   3  -2   90.39    9.70
 -19  -3   2    8.70    3.50
  19  -3  -2    0.60    3.70
  19   3  -2    1.50    3.50
 -19   3   2    5.70    3.50
 -19   3   2    2.70    3.60
 -17  -3   2    5.30    3.30
 -17  -3   2    6.40    3.20
  17  -3  -2    9.80    4.40
  17   3  -2   16.00    5.10
 -17   3   2   -0.70    3.20
 -17   3   2    1.50    3.00
 -15  -3   2  165.78    9.50
  15  -3  -2  153.38   10.40
 -15  -3   2  179.48   10.40
  15   3  -2  157.38    6.10
 -15   3   2  159.18   10.00
 -15   3   2  175.18    9.80
  15   3  -2  170.18   10.50
  13  -3  -2  305.87   14.20
 -13  -3   2  284.57   13.60
 -13  -3   2  289.47   13.60
 -13   3   2  290.77   13.50
  13   3  -2  280.27   10.40
  13   3  -2  286.47   11.20
 -13   3   2  284.97   13.00
  13   3  -2  285.37   13.80
  11  -3  -2   22.60    3.80
  11  -3  -2   19.90    1.50
 -11  -3   2   22.30    2.50
 -11  -3   2   24.60    3.70
 -11  -3   2   23.90    3.50
  11  -3  -2   24.10    4.80
  11   3  -2   26.30    4.00
  11   3  -2   18.50    3.20
  11   3  -2   24.70    2.50
 -11   3   2   18.50    1.60
 -11   3   2   26.80    3.90
 -11   3   2   26.30    3.90
   9  -3  -2  227.88   10.00
  -9  -3   2  228.88    8.60
  -9  -3   2  235.78    9.90
   9  -3  -2  224.48   10.50
  -9  -3   2  229.38   10.30
  -9  -3   2  230.88   10.10
   9   3  -2  238.28    9.40
  -9   3   2  225.88   10.10
  -9   3   2  228.78    9.40
  -9   3   2  221.68    8.70
  -9   3   2  248.78   10.20
  -9   3   2  236.18   10.00
   9   3  -2  224.18   10.30
  -7  -3   2  403.66   15.50
  -7  -3   2  403.06   15.70
   7  -3  -2  390.06   15.10
  -7  -3   2  418.16   15.90
   7  -3  -2  393.76   15.40
   7  -3  -2  428.86   16.20
  -7  -3   2  415.76   14.80
   7   3  -2  433.86   15.40
  -7   3   2  408.16   15.90
   7   3  -2  416.06   15.90
   7   3  -2  428.66   16.00
   7   3  -2  421.66   15.00
  -7   3   2  413.36   15.20
  -7   3   2  425.16   15.60
  -7   3   2  409.26   15.00
  -7   3   2  429.56   15.70
  -5  -3   2  744.23   26.50
   5  -3  -2  784.72   26.60
   5  -3  -2  748.43   26.20
  -5  -3   2  740.33   26.10
   5  -3  -2  744.93   26.90
  -5  -3   2  770.42   26.60
  -5  -3   2  759.12   26.60
  -5   3   2  741.03   26.30
   5   3  -2  774.82   26.30
  -5   3   2  777.52   26.30
   5   3  -2  759.02   26.70
   5   3  -2  761.62   26.50
  -5   3   2  760.22   26.60
  -5   3   2  748.93   26.80
   5   3  -2  767.72   26.60
   3  -3  -2   96.59    4.50
   3  -3  -2   95.39    4.10
  -3  -3   2   97.09    4.00
  -3   3   2   98.09    4.30
  -3   3   2   97.59    3.60
  -3   3   2   90.49    4.20
  -3   3   2   94.79    4.40
   3   3  -2   95.89    4.00
   3   3  -2   88.59    4.20
   3   3  -2   87.49    4.20
   3   3  -2   97.19    4.40
   1  -3  -2    6.90    1.20
  -1  -3   2    7.10    1.30
   1  -3  -2    6.10    0.80
  -1  -3   2    6.20    0.60
  -1  -3   2    7.20    1.20
  -1  -3   2    7.20    1.40
  -1   3   2    4.50    1.10
   1   3  -2    6.70    1.40
  -1   3   2    7.50    1.30
   1   3  -2    5.70    1.10
  -1   3   2    6.80    1.40
  -1   3   2    7.30    0.80
   1   3  -2    4.90    0.60
  -1  -3  -2 3096.79  106.99
   1   3   2 3324.87  106.99
   3  -3   2   44.40    2.50
  -3  -3  -2   47.40    3.00
  -3  -3  -2   44.10    3.00
  -3  -3  -2   42.50    2.30
   3  -3   2   41.10    3.00
  -3  -3  -2   44.90    2.50
   3  -3   2   41.90    2.20
   3   3   2   42.40    2.20
  -3   3  -2   43.70    2.40
  -3   3  -2   41.90    3.10
   3   3   2   44.60    2.90
   3   3   2   47.00    2.50
  -3   3  -2   43.70    2.70
  -3   3  -2   43.50    2.40
   3   3   2   40.70    2.90
  -5  -3  -2   49.10    3.80
   5  -3   2   44.80    2.90
  -5  -3  -2   45.20    2.30
   5  -3   2   42.90    2.10
  -5  -3  -2   44.70    3.40
  -5  -3  -2   51.19    2.80
   5  -3   2   45.60    3.10
   5  -3   2   40.30    3.50
  -5   3  -2   45.20    3.00
  -5   3  -2   44.20    2.30
  -5   3  -2   47.20    3.70
  -5   3  -2   42.60    3.00
   5   3   2   43.80    2.50
   5   3   2   48.70    2.70
   5   3   2   44.40    3.30
   5   3   2   41.80    3.50
  -7  -3  -2  441.16   17.50
  -7  -3  -2  447.76   16.40
   7  -3   2  445.56   16.50
   7  -3   2  437.66   17.90
  -7  -3  -2  439.96   17.90
   7  -3   2  440.76   17.10
  -7  -3  -2  474.85   15.70
   7   3   2  450.65   17.50
   7   3   2  485.25   20.20
   7   3   2  453.45   16.20
  -7   3  -2  431.86   16.80
   7   3   2  465.15   16.10
  -7   3  -2  448.36   17.10
  -7   3  -2  431.36   17.90
   9  -3   2  366.06   13.60
   9  -3   2  336.37   16.80
  -9  -3  -2  331.97   13.20
  -9  -3  -2  362.06   15.30
   9  -3   2  342.07   14.30
  -9   3  -2  334.47   14.10
   9   3   2  343.27   14.50
  -9   3  -2  303.57   13.50
   9   3   2  357.06   12.50
  -9   3  -2  333.27   15.00
   9   3   2  354.26   13.10
 -11  -3  -2   -0.80    2.30
  11  -3   2    1.60    2.20
  11  -3   2    2.30    2.60
 -11  -3  -2    0.90    1.60
 -11   3  -2    2.50    2.70
  11   3   2    1.00    2.60
  11   3   2    0.20    0.90
  11   3   2    0.10    0.80
 -13  -3  -2   39.20    6.10
  13  -3   2   29.90    5.10
 -13  -3  -2   27.20    3.70
 -13   3  -2   31.40    5.80
  13   3   2   34.30    5.50
  15  -3   2   78.19    7.40
 -15  -3  -2   84.69    7.90
 -15  -3  -2   73.49    5.90
  15   3   2   77.39    7.60
 -15   3  -2   73.89    7.80
 -17  -3  -2   44.20    5.50
  17  -3   2   48.20    9.30
 -17  -3  -2   51.89    8.50
  17   3   2   56.49    7.10
 -17   3  -2   39.20    7.50
 -17   3  -2   61.79    7.50
 -19  -3  -2   20.60    4.80
  19  -3   2   15.80    5.50
 -19  -3  -2   17.10    5.60
 -19   3  -2   11.20    4.40
 -19   3  -2   16.20    6.00
  19   3   2   15.90    5.40
 -21  -3  -2    4.80    8.90
 -21  -3  -2    7.80    4.30
  21  -3   2   -4.00    4.50
  21   3   2    6.70    5.70
 -21   3  -2    5.70    4.10
 -21   3  -2    8.50    5.40
 -22  -4   2   33.20    6.60
  22  -4  -2   58.99   10.00
 -22  -4   2   77.89    8.30
  22   4  -2   54.29   12.30
 -22   4   2   62.79    8.10
 -22   4   2   46.00    7.40
 -20  -4   2  137.39    9.90
 -20  -4   2  140.49   10.80
  20  -4  -2  148.19   11.40
 -20   4   2  121.29   10.00
  20   4  -2  129.79   11.20
 -20   4   2  129.89   10.10
 -18  -4   2    0.70    3.30
  18  -4  -2    1.80    3.40
 -18  -4   2   -1.20    2.60
  18   4  -2    1.10    3.00
 -18   4   2   -4.60    4.40
 -18   4   2    1.30    3.40
 -16  -4   2  229.48   11.50
  16  -4  -2  207.38   12.60
 -16  -4   2  211.98   12.10
 -16   4   2  219.58   11.70
  16   4  -2  214.88   12.50
  16   4  -2  187.38    7.70
 -16   4   2  233.88   12.30
 -14  -4   2  739.93   28.80
  14  -4  -2  744.73   29.20
 -14  -4   2  715.23   27.70
  14   4  -2  689.03   24.90
  14   4  -2  762.92   29.10
 -14   4   2  726.83   28.40
  14   4  -2  695.73   25.80
 -14   4   2  741.03   28.10
 -12  -4   2   87.69    7.60
  12  -4  -2   98.09    6.40
 -12  -4   2   89.59    5.10
  12  -4  -2  102.69    3.70
  12  -4  -2  100.69    7.00
 -12  -4   2   95.59    6.10
 -12   4   2  102.89    6.40
 -12   4   2   98.89    3.90
  12   4  -2   91.29    5.10
  12   4  -2  102.19    6.90
  12   4  -2   90.89    4.30
 -12   4   2  106.69    6.60
 -10  -4   2  180.88    7.50
  10  -4  -2  177.08    9.00
 -10  -4   2  169.28    8.10
 -10  -4   2  169.28    8.50
  10  -4  -2  177.58    8.50
 -10  -4   2  181.28    8.80
  10   4  -2  181.48    8.90
 -10   4   2  161.78    8.40
 -10   4   2  171.78    8.50
 -10   4   2  169.08    6.90
  10   4  -2  184.08    7.70
 -10   4   2  161.38    7.60
 -10   4   2  179.88    8.40
  10   4  -2  187.28    9.00
  -8  -4   2  314.87   11.50
   8  -4  -2  304.77   12.50
  -8  -4   2  323.77   13.00
  -8  -4   2  331.27   12.60
   8  -4  -2  318.07   13.20
   8  -4  -2  317.77   11.40
  -8  -4   2  328.67   12.90
  -8   4   2  312.57   12.80
   8   4  -2  304.57   12.90
  -8   4   2  318.37   12.60
   8   4  -2  314.57   12.90
   8   4  -2  328.57   12.30
  -8   4   2  303.87   12.10
  -8   4   2  307.47   12.60
   6  -4  -2 3484.85  114.19
   6  -4  -2 3346.77  114.59
  -6  -4   2 3308.57  115.09
  -6  -4   2 3441.06  114.19
  -6  -4   2 3435.16  114.99
   6  -4  -2 3328.37  115.29
  -6  -4   2 3431.76  114.79
   6   4  -2 3406.36  114.99
   6   4  -2 3461.65  115.19
   6   4  -2 3457.85  114.69
  -6   4   2 3373.76  114.59
  -6   4   2 3443.76  115.19
  -6   4   2 3562.24  114.89
   6   4  -2 3370.66  114.29
   4  -4  -2   16.60    1.50
   4  -4  -2   13.90    1.50
  -4  -4   2   14.20    1.60
   4  -4  -2   13.90    2.00
  -4  -4   2   16.20    1.80
  -4  -4   2   13.30    1.60
  -4  -4   2   17.70    2.20
   4   4  -2   14.60    1.80
  -4   4   2   18.70    1.80
  -4   4   2   16.30    1.80
   4   4  -2   14.30    1.80
   4   4  -2   16.10    1.60
  -4   4   2   15.30    1.40
   4   4  -2   15.40    1.70
   2  -4  -2 1328.47   45.30
  -2  -4   2 1392.46   46.00
   2  -4  -2 1313.67   44.80
  -2  -4   2 1328.97   45.30
  -2  -4   2 1349.16   44.90
   2  -4  -2 1287.27   45.70
   2  -4  -2 1323.67   45.10
  -2  -4   2 1316.77   45.60
  -2   4   2 1352.16   44.80
   2   4  -2 1341.77   44.90
   2   4  -2 1339.17   45.50
  -2   4   2 1328.17   45.70
   2   4  -2 1401.66   45.50
   0  -4  -2 2947.71  102.79
   0   4  -2 3176.08  102.99
  -2  -4  -2 2568.64   84.89
   2  -4   2 2530.85   85.09
  -2  -4  -2 2527.25   84.69
  -2  -4  -2 2529.55   85.59
   2  -4   2 2542.65   84.69
   2   4   2 2505.05   84.49
  -2   4  -2 2499.15   85.19
   2   4   2 2531.15   85.09
   2   4   2 2571.94   85.59
  -2   4  -2 2562.24   84.59
   4  -4   2  255.97   10.70
   4  -4   2  260.57    9.80
  -4  -4  -2  250.67    9.50
  -4  -4  -2  257.27    9.40
   4  -4   2  269.57    9.20
   4  -4   2  258.37    9.90
   4   4   2  261.07    9.70
  -4   4  -2  256.77    9.80
   4   4   2  250.37    9.50
   4   4   2  264.87   10.50
   4   4   2  257.97   10.60
  -4   4  -2  255.57    9.50
  -4   4  -2  254.67   10.80
  -4   4  -2  262.87   10.10
  -6  -4  -2  536.85   19.90
   6  -4   2  515.15   19.20
   6  -4   2  526.65   18.90
  -6  -4  -2  511.15   18.10
   6  -4   2  507.85   20.10
  -6  -4  -2  539.25   20.20
  -6  -4  -2  550.64   18.60
  -6   4  -2  535.85   20.30
   6   4   2  475.25   19.80
   6   4   2  531.65   18.40
  -6   4  -2  526.95   19.20
   6   4   2  505.05   19.60
  -6   4  -2  531.55   19.20
   6   4   2  519.55   18.50
  -6   4  -2  519.85   18.10
   8  -4   2 1679.23   58.59
  -8  -4  -2 1695.93   57.59
   8  -4   2 1728.33   57.89
   8  -4   2 1635.94   59.39
  -8  -4  -2 1634.24   58.99
  -8  -4  -2 1728.43   59.59
  -8   4  -2 1700.03   58.49
   8   4   2 1717.43   59.09
   8   4   2 1706.73   57.19
   8   4   2 1650.23   59.49
  -8   4  -2 1688.63   59.69
  -8   4  -2 1617.14   58.09
   8   4   2 1770.52   57.39
  10  -4   2  127.69    7.50
  10  -4   2  113.39    7.30
 -10  -4  -2  144.49    8.40
 -10   4  -2  131.59    9.20
  10   4   2  133.09    5.30
  10   4   2  146.29    8.00
  12  -4   2  159.88    9.30
  12  -4   2  169.18    8.50
 -12  -4  -2  169.38   10.10
 -12   4  -2  170.08   10.10
  12   4   2  158.88    9.40
  12   4   2  163.38    6.30
  12   4   2  157.18    6.20
 -14  -4  -2   -1.60    2.40
  14  -4   2   -0.60    2.70
 -14  -4  -2    1.90    2.40
 -14   4  -2   -0.20    2.60
  14   4   2    0.90    3.10
 -16  -4  -2  445.16   21.80
 -16  -4  -2  452.95   19.10
  16  -4   2  489.35   21.50
 -16   4  -2  455.15   22.10
 -16   4  -2  476.65   19.80
  16   4   2  484.35   21.60
  18  -4   2   39.10    7.40
 -18  -4  -2   37.50    7.40
 -18  -4  -2   43.90    5.40
  18   4   2   52.39    7.70
 -18   4  -2   38.20    6.00
 -18   4  -2   35.80    7.40
 -20  -4  -2   23.60    4.70
  20  -4   2   18.10    6.30
 -20  -4  -2   19.80    6.00
 -20   4  -2   12.90    4.70
 -20   4  -2   21.00    7.10
  20   4   2   32.90    7.10
 -22  -4  -2   85.79    8.10
 -22  -4  -2   47.20   10.30
  22  -4   2   63.29   14.90
 -22   4  -2   90.89    9.20
  22   4   2   55.09   10.40
 -22   4  -2   62.69   13.80
 -23  -5   2   21.40    6.70
 -23   5   2   23.00    6.50
 -23   5   2   39.40    7.40
  21  -5  -2   50.39    8.40
 -21  -5   2   72.49    7.50
 -21  -5   2   46.00    7.60
  21   5  -2   48.70    8.40
 -21   5   2   49.99    7.60
 -21   5   2   58.79    7.50
 -19  -5   2   45.90    6.10
  19  -5  -2   33.60    6.40
 -19  -5   2   44.70    7.30
 -19   5   2   30.10    5.90
  19   5  -2   39.50    6.70
 -19   5   2   52.49    7.60
 -17  -5   2   14.70    4.30
  17  -5  -2    8.10    4.00
 -17  -5   2   12.10    3.60
 -17   5   2    9.50    3.80
  17   5  -2   19.80    5.20
 -17   5   2   10.80    4.00
 -15  -5   2  465.25   20.40
  15  -5  -2  497.45   21.10
 -15  -5   2  439.46   19.10
  15   5  -2  436.36   17.10
  15   5  -2  428.46   16.20
  15   5  -2  475.15   20.60
 -15   5   2  478.85   19.70
 -15   5   2  469.95   20.00
  13  -5  -2  308.97   14.60
 -13  -5   2  289.57   14.00
 -13  -5   2  289.37   13.10
  13   5  -2  329.57   14.50
 -13   5   2  312.67   13.90
 -13   5   2  294.27   13.50
  13   5  -2  290.47   12.00
  13   5  -2  281.07   10.90
 -11  -5   2  203.18    9.60
  11  -5  -2  223.98   10.90
 -11  -5   2  212.18    8.80
  11  -5  -2  196.18   11.60
 -11  -5   2  216.88   10.50
 -11   5   2  200.08    8.00
 -11   5   2  218.98   10.10
  11   5  -2  214.78    9.10
 -11   5   2  209.18   10.10
  -9  -5   2  168.48    7.80
  -9  -5   2  172.08    8.10
   9  -5  -2  175.18    8.00
  -9  -5   2  168.28    8.40
   9  -5  -2  157.58    8.40
  -9  -5   2  169.78    6.70
   9  -5  -2  172.48    6.40
  -9   5   2  150.58    6.80
  -9   5   2  177.48    8.20
   9   5  -2  181.18    8.40
   9   5  -2  166.38    7.40
  -9   5   2  163.98    7.90
  -9   5   2  164.88    7.40
  -9   5   2  170.18    8.00
  -7  -5   2  818.82   30.50
   7  -5  -2  858.61   31.00
   7  -5  -2  872.81   29.40
  -7  -5   2  826.42   30.20
  -7  -5   2  851.81   30.80
   7  -5  -2  852.21   30.30
  -7  -5   2  842.52   29.50
   7   5  -2  861.91   30.10
  -7   5   2  883.81   29.90
  -7   5   2  865.71   30.00
  -7   5   2  882.21   30.30
   7   5  -2  835.72   30.80
   7   5  -2  844.02   29.70
  -7   5   2  897.31   30.50
  -7   5   2  881.61   30.80
   7   5  -2  856.11   30.60
  -5  -5   2 2420.86   83.99
   5  -5  -2 2395.86   84.19
  -5  -5   2 2510.45   83.69
  -5  -5   2 2468.55   83.19
   5  -5  -2 2617.04   83.29
  -5  -5   2 2487.65   83.69
  -5   5   2 2461.95   84.09
   5   5  -2 2382.26   83.69
  -5   5   2 2508.05   83.69
  -5   5   2 2706.23   83.69
   5   5  -2 2495.15   83.69
   5   5  -2 2428.46   83.99
   5   5  -2 2384.66   83.29
   3  -5  -2  139.99    5.50
   3  -5  -2  140.79    5.70
  -3  -5   2  142.99    5.70
  -3  -5   2  137.79    5.60
  -3  -5   2  142.79    6.20
  -3  -5   2  144.69    6.20
  -3   5   2  145.49    5.90
   3   5  -2  134.59    5.50
  -3   5   2  136.19    5.70
   3   5  -2  138.79    5.80
  -3   5   2  139.09    5.40
   3   5  -2  139.29    5.90
  -3   5   2  140.49    6.20
   3   5  -2  131.69    6.00
   1  -5  -2  135.99    5.50
  -1  -5   2  143.69    6.00
   1  -5  -2  147.29    5.80
  -1  -5   2  143.69    6.20
   1  -5  -2  145.39    5.50
  -1  -5   2  151.88    5.80
  -1  -5   2  145.29    5.30
   1   5  -2  143.49    6.10
  -1   5   2  138.49    5.90
   1   5  -2  157.78    6.10
  -1   5   2  139.29    5.60
   1   5  -2  147.69    5.20
  -1   5   2  141.79    5.50
  -1   5   2  142.29    6.40
   1   5  -2  149.39    6.00
  -1  -5  -2 3615.94  120.99
  -1   5  -2 3593.84  120.59
  -3  -5  -2 1882.61   62.79
  -3  -5  -2 1794.02   61.69
  -3  -5  -2 1790.92   62.79
   3  -5   2 1817.42   61.99
   3  -5   2 1854.31   61.59
  -3  -5  -2 1939.31   61.69
   3   5   2 1806.52   62.69
  -3   5  -2 1837.02   61.79
   3   5   2 1830.32   61.99
  -3   5  -2 1807.92   62.29
   3   5   2 1799.12   61.29
  -3   5  -2 1890.91   61.89
  -5  -5  -2   30.60    3.80
  -5  -5  -2   20.50    1.80
   5  -5   2   24.80    2.40
   5  -5   2   23.00    2.90
  -5  -5  -2   28.80    3.40
  -5  -5  -2   23.80    2.10
   5  -5   2   19.40    2.20
  -5   5  -2   23.70    2.30
  -5   5  -2   17.90    1.80
   5   5   2   23.70    1.80
   5   5   2   25.00    2.80
  -5   5  -2   20.60    2.40
   5   5   2   25.60    2.10
  -5   5  -2   19.60    2.70
   7  -5   2 1681.03   60.99
   7  -5   2 1717.33   58.39
  -7  -5  -2 1692.03   57.49
  -7  -5  -2 1731.23   57.99
  -7  -5  -2 1776.52   59.99
  -7  -5  -2 1653.73   59.59
   7  -5   2 1670.83   58.89
   7   5   2 1734.13   59.49
  -7   5  -2 1654.73   58.69
   7   5   2 1663.33   59.79
  -7   5  -2 1733.73   57.39
  -7   5  -2 1781.82   56.99
  -7   5  -2 1682.13   59.99
  -7   5  -2 1694.33   58.79
   7   5   2 1711.43   57.89
   7   5   2 1769.92   57.79
  -9  -5  -2  677.43   24.30
   9  -5   2  701.03   24.80
  -9  -5  -2  690.33   26.50
   9  -5   2  709.23   25.60
   9   5   2  671.93   25.90
   9   5   2  655.53   23.40
  -9   5  -2  684.23   26.60
   9   5   2  648.74   23.80
  -9   5  -2  676.33   25.30
 -11  -5  -2  150.28    7.10
  11  -5   2  147.49    7.60
  11  -5   2  145.99    8.40
 -11  -5  -2  148.19    9.20
  11   5   2  141.49    6.20
 -11   5  -2  146.79    9.20
  11   5   2  143.79    5.90
  11   5   2  145.79    8.70
  13  -5   2   61.39    6.10
 -13  -5  -2   62.79    6.60
 -13  -5  -2   66.89    4.80
  13   5   2   56.69    3.00
 -13   5  -2   51.99    6.30
  13   5   2   78.59    6.60
 -15  -5  -2  292.57   12.80
  15  -5   2  302.17   14.90
 -15  -5  -2  266.77   15.00
  15   5   2  271.07   14.70
 -15   5  -2  280.77   15.30
 -17  -5  -2  217.18   13.60
  17  -5   2  209.28   14.80
 -17  -5  -2  209.78   11.00
 -17   5  -2  223.48   11.70
  17   5   2  199.98   13.10
 -17   5  -2  225.38   13.90
 -19  -5  -2    9.30    4.40
  19  -5   2   16.30    5.70
 -19   5  -2    7.00    4.50
  19   5   2   14.00    5.40
 -19   5  -2   10.10    4.10
 -21  -5  -2   64.69    6.70
  21  -5   2   47.60   11.40
 -21  -5  -2   54.49    9.20
 -21   5  -2   48.80    9.30
 -21   5  -2   38.10    8.90
  21   5   2   48.80    8.00
 -22  -6   2   -1.20    4.20
 -22  -6   2   11.20    4.00
 -22   6   2    0.50    3.90
  22   6  -2    4.00    6.30
 -22   6   2    7.00    5.00
  20  -6  -2   26.90    7.00
 -20  -6   2   10.80    4.30
 -20   6   2   11.40    4.60
  20   6  -2   17.40    5.60
 -20   6   2   25.80    5.90
  18  -6  -2   16.60    5.20
 -18  -6   2   11.10    4.00
 -18  -6   2    2.90    3.80
 -18   6   2    5.00    4.10
 -18   6   2    8.80    4.20
  18   6  -2    5.70    4.20
 -16  -6   2   -1.00    2.90
  16  -6  -2    0.10    3.40
 -16  -6   2   -1.90    2.60
 -16   6   2   -3.90    2.90
  16   6  -2   -1.90    2.90
  16   6  -2    0.90    1.80
 -16   6   2   -1.80    3.10
  16   6  -2   -2.00    1.20
 -14  -6   2   38.30    5.20
  14  -6  -2   43.40    6.30
 -14  -6   2   23.40    4.60
  14   6  -2   28.20    3.60
  14   6  -2   29.40    5.10
 -14   6   2   40.10    5.60
  14   6  -2   25.80    2.30
 -14   6   2   28.60    5.10
  12  -6  -2   86.69    6.10
  12  -6  -2   99.89    7.20
 -12  -6   2   98.49    5.10
 -12  -6   2  102.59    6.20
 -12  -6   2   97.79    6.90
  12  -6  -2  100.49    4.00
  12   6  -2   96.09    6.90
  12   6  -2  103.49    5.60
  12   6  -2   95.29    4.50
 -12   6   2   98.19    6.50
 -12   6   2   91.09    4.20
 -12   6   2  100.69    6.60
 -10  -6   2    0.80    1.80
 -10  -6   2    2.20    1.30
  10  -6  -2    2.00    0.90
 -10  -6   2    1.00    1.80
  10  -6  -2    1.30    2.10
  10  -6  -2   -0.20    1.30
 -10  -6   2    0.90    2.30
  10   6  -2    4.20    2.30
 -10   6   2    2.10    1.90
  10   6  -2    1.50    1.60
 -10   6   2    0.60    0.90
  10   6  -2   -0.80    1.30
 -10   6   2    2.20    1.70
   8  -6  -2  732.83   25.30
  -8  -6   2  745.33   26.90
  -8  -6   2  747.13   25.60
  -8  -6   2  781.62   27.30
   8  -6  -2  726.23   26.60
   8  -6  -2  738.43   27.40
  -8  -6   2  713.13   26.40
   8   6  -2  739.73   27.20
   8   6  -2  719.13   26.20
  -8   6   2  732.03   26.20
  -8   6   2  735.73   26.70
   8   6  -2  742.03   25.70
  -8   6   2  713.53   25.90
  -8   6   2  747.83   26.70
   8   6  -2  737.03   27.00
   6  -6  -2   50.59    3.90
   6  -6  -2   46.70    2.60
  -6  -6   2   42.10    3.20
  -6  -6   2   37.50    3.20
  -6  -6   2   42.20    2.70
  -6  -6   2   42.30    3.60
   6   6  -2   42.60    2.80
  -6   6   2   44.60    3.10
   6   6  -2   36.30    3.10
   6   6  -2   36.00    3.30
   6   6  -2   40.20    3.20
  -6   6   2   44.40    3.00
  -6   6   2   44.40    3.40
  -6   6   2   46.10    3.40
  -6   6   2   45.30    2.90
  -4  -6   2  681.23   25.10
   4  -6  -2  753.52   24.80
  -4  -6   2  722.23   25.10
  -4  -6   2  683.43   25.50
  -4  -6   2  695.33   24.80
   4  -6  -2  732.63   25.80
  -4   6   2  745.23   24.80
   4   6  -2  732.23   25.40
  -4   6   2  716.73   25.10
   4   6  -2  707.53   25.00
   4   6  -2  687.83   25.50
  -4   6   2  729.23   25.00
   4   6  -2  711.53   25.20
  -4   6   2  735.73   25.10
  -4   6   2  710.43   25.60
  -2  -6   2   76.79    3.90
  -2  -6   2   79.79    3.70
   2  -6  -2   81.79    3.80
  -2  -6   2   85.49    3.60
  -2  -6   2   82.49    4.30
   2  -6  -2   83.29    3.60
   2   6  -2   84.99    4.00
  -2   6   2   83.69    4.00
  -2   6   2   80.39    3.70
  -2   6   2   81.99    4.30
  -2   6   2   82.99    3.60
   2   6  -2   85.29    4.20
   2   6  -2   81.19    3.50
   2   6  -2   72.89    3.90
   0  -6   2 2370.26   75.79
   0  -6  -2 2241.58   76.39
   0  -6   2 2231.78   76.29
   0   6  -2 2226.88   76.19
   0   6   2 2285.67   75.69
   0   6  -2 2278.17   74.99
   0   6  -2 2145.29   75.89
   0   6   2 2167.18   75.29
   0   6  -2 2320.57   75.09
   0   6   2 2260.17   76.39
   2  -6   2  106.79    4.60
   2  -6   2  105.39    4.20
  -2  -6  -2   93.69    4.80
   2  -6   2   99.19    4.20
  -2  -6  -2   95.79    3.90
  -2  -6  -2   91.29    4.30
  -2  -6  -2   98.19    5.10
   2   6   2   99.39    5.10
   2   6   2   97.89    3.80
   2   6   2   95.89    4.50
  -2   6  -2  106.29    4.10
  -2   6  -2  111.59    5.20
  -2   6  -2  103.19    4.80
  -2   6  -2  104.39    4.50
   2   6   2   97.49    4.90
   4  -6   2   97.29    4.90
   4  -6   2  108.89    4.60
  -4  -6  -2  112.39    4.70
  -4  -6  -2  116.89    5.90
  -4  -6  -2  113.49    5.90
   4  -6   2  108.69    5.10
  -4  -6  -2  111.19    4.50
  -4   6  -2  106.69    4.90
   4   6   2  116.29    5.10
  -4   6  -2  113.59    5.40
   4   6   2  113.39    5.80
  -4   6  -2  106.39    4.80
  -4   6  -2  106.79    6.00
   4   6   2  106.89    5.80
   4   6   2  111.29    4.20
  -6  -6  -2  159.58    8.20
  -6  -6  -2  154.98    7.90
   6  -6   2  162.18    7.30
  -6  -6  -2  154.48    6.50
  -6  -6  -2  158.28    6.40
   6  -6   2  170.38    7.10
   6  -6   2  154.28    8.10
  -6   6  -2  171.68    7.30
   6   6   2  165.18    6.80
  -6   6  -2  177.08    6.10
   6   6   2  161.88    6.30
  -6   6  -2  160.58    7.30
   6   6   2  152.98    7.80
  -6   6  -2  165.28    8.30
   8  -6   2   41.30    3.80
  -8  -6  -2   40.10    3.80
  -8  -6  -2   41.50    2.90
   8  -6   2   47.00    4.20
   8  -6   2   46.80    3.60
  -8  -6  -2   50.99    4.60
  -8   6  -2   44.50    4.40
   8   6   2   37.50    3.90
  -8   6  -2   36.70    3.30
  -8   6  -2   48.90    2.00
  -8   6  -2   48.30    3.50
  -8   6  -2   45.40    2.40
   8   6   2   41.90    2.90
   8   6   2   40.10    4.00
 -10  -6  -2   66.89    4.20
  10  -6   2   69.79    5.40
 -10  -6  -2   75.89    6.20
  10  -6   2   75.59    5.00
  10   6   2   69.39    3.60
  10   6   2   75.59    4.00
 -10   6  -2   63.79    5.80
  10   6   2   68.79    5.70
 -12  -6  -2  113.19    6.00
  12  -6   2  104.69    6.70
 -12  -6  -2   94.69    5.80
 -12  -6  -2  113.49    8.30
  12  -6   2  113.89    7.60
  12   6   2  108.99    4.90
 -12   6  -2  115.69    8.20
  12   6   2  115.49    7.80
  12   6   2  113.89    5.30
 -14  -6  -2   28.60    3.70
  14  -6   2   31.30    5.60
 -14  -6  -2   43.50    6.40
  14   6   2   31.50    2.20
 -14   6  -2   36.60    6.20
  14   6   2   28.50    5.20
 -16  -6  -2   20.20    3.90
  16  -6   2   12.50    4.40
 -16   6  -2    8.30    4.20
  16   6   2   12.60    8.70
 -18  -6  -2   17.30    3.70
 -18  -6  -2   17.60    5.30
  18  -6   2   26.80    6.10
  18   6   2   20.50    5.40
 -18   6  -2   16.20    4.60
 -18   6  -2   20.20    5.40
 -20  -6  -2    1.00    4.10
 -20  -6  -2    7.40    3.20
  20  -6   2    7.30    4.50
 -20   6  -2    1.50    3.90
  20   6   2   -5.20    4.00
 -20   6  -2    0.40    4.70
  22  -6   2    6.40    6.50
 -22  -6  -2   10.10    4.20
 -22   6  -2    9.50    5.80
  23  -7  -2    3.10    6.40
 -23  -7   2   10.30    5.50
 -23  -7   2   21.60    6.20
  23   7  -2   20.20    7.80
 -23   7   2   14.50    5.40
 -21  -7   2   66.59    7.00
 -21  -7   2   50.89    8.60
  21  -7  -2   42.10    7.60
 -21   7   2   51.69    8.20
 -21   7   2   50.09    8.00
  21   7  -2   57.39    9.00
  19  -7  -2   69.79    8.30
 -19  -7   2   64.09    7.80
 -19  -7   2   74.09    7.30
 -19   7   2   66.09    7.50
 -19   7   2   64.89    7.60
  19   7  -2   72.59    8.40
  17  -7  -2    8.30    3.90
 -17  -7   2   14.70    4.20
 -17  -7   2   16.40    4.40
 -17   7   2    9.10    3.80
  17   7  -2    0.40    3.50
  17   7  -2    3.60    1.60
  17   7  -2    9.50    2.20
 -17   7   2    6.00    3.90
  15  -7  -2  184.28   10.90
 -15  -7   2  152.18    9.90
 -15  -7   2  143.49    8.80
 -15   7   2  147.89    9.40
  15   7  -2  160.78   10.30
  15   7  -2  147.09    6.50
 -15   7   2  153.78    9.60
  15   7  -2  159.08    7.70
  13  -7  -2    9.90    4.00
 -13  -7   2    5.70    2.70
 -13  -7   2    3.30    3.00
  13   7  -2    7.00    3.30
 -13   7   2    3.80    1.00
  13   7  -2    7.50    2.40
 -13   7   2    3.60    2.80
 -13   7   2    4.10    3.00
  13   7  -2    3.80    1.50
  11  -7  -2   20.10    3.90
 -11  -7   2   17.30    3.30
  11  -7  -2   21.10    3.30
  11  -7  -2   16.20    1.60
 -11  -7   2   12.30    2.20
 -11   7   2   19.80    3.60
  11   7  -2   16.50    2.00
  11   7  -2   18.70    2.90
  11   7  -2   17.90    3.80
 -11   7   2   16.70    3.30
 -11   7   2   14.80    1.90
  -9  -7   2   41.50    3.40
   9  -7  -2   28.80    3.10
   9  -7  -2   33.70    2.20
  -9  -7   2   41.50    3.90
   9  -7  -2   37.70    4.10
  -9  -7   2   41.30    3.60
  -9   7   2   29.50    3.10
  -9   7   2   30.60    3.40
   9   7  -2   37.60    3.10
  -9   7   2   35.30    2.60
   9   7  -2   36.10    3.60
   9   7  -2   36.40    3.70
  -9   7   2   30.80    3.20
  -9   7   2   30.40    2.80
   7  -7  -2  764.32   28.00
  -7  -7   2  747.43   26.40
  -7  -7   2  772.82   27.50
   7  -7  -2  761.72   26.20
  -7  -7   2  742.53   27.00
  -7  -7   2  766.32   27.90
  -7   7   2  771.62   27.20
  -7   7   2  720.33   27.50
   7   7  -2  759.02   27.40
  -7   7   2  756.22   27.20
  -7   7   2  827.42   26.90
  -7   7   2  746.13   26.70
   7   7  -2  742.83   27.80
   7   7  -2  744.13   26.30
   7   7  -2  753.42   27.00
  -5  -7   2 1167.98   40.90
   5  -7  -2 1201.98   39.70
  -5  -7   2 1183.68   39.80
  -5  -7   2 1205.18   40.30
   5  -7  -2 1146.79   41.00
  -5  -7   2 1165.28   40.40
  -5   7   2 1144.79   40.10
  -5   7   2 1134.59   40.70
   5   7  -2 1140.89   40.30
  -5   7   2 1182.98   39.90
  -5   7   2 1173.28   40.20
   5   7  -2 1159.98   40.80
   5   7  -2 1158.48   40.30
  -5   7   2 1210.78   40.30
   5   7  -2 1114.29   39.80
  -5   7   2 1162.28   40.00
  -3  -7   2  492.45   18.70
  -3  -7   2  484.45   18.00
  -3  -7   2  499.65   17.90
   3  -7  -2  516.05   18.80
   3  -7  -2  516.55   17.90
  -3   7   2  521.45   18.20
  -3   7   2  540.35   18.80
   3   7  -2  491.35   17.90
   3   7  -2  493.55   18.20
  -3   7   2  499.95   18.00
  -3   7   2  521.85   17.90
   3   7  -2  497.55   18.60
  -1  -7   2  993.90   33.70
   1  -7  -2  972.60   32.90
  -1  -7   2  972.00   32.80
  -1  -7   2  957.80   33.00
  -1  -7   2  949.01   32.50
   1  -7  -2  972.40   33.00
  -1   7   2  924.41   32.60
  -1   7   2  969.40   33.30
   1   7  -2  947.01   33.20
   1   7  -2  981.50   33.20
   1   7  -2  938.21   33.50
  -1   7   2  917.21   33.70
   1   7  -2  977.60   32.50
  -1  -7  -2  476.35   16.10
  -1  -7  -2  459.05   17.20
   1  -7   2  480.95   16.70
   1  -7   2  484.25   16.90
  -1  -7  -2  468.35   17.70
  -1  -7  -2  472.95   16.90
   1  -7   2  483.95   17.70
  -1   7  -2  480.65   17.20
  -1   7  -2  475.05   17.00
   1   7   2  477.75   16.30
  -1   7  -2  452.15   17.60
   1   7   2  485.55   17.20
  -1   7  -2  474.75   16.40
   1   7   2  468.05   17.10
   1   7   2  479.95   17.80
   3  -7   2  325.37   12.00
  -3  -7  -2  313.77   12.00
   3  -7   2  335.47   11.80
  -3  -7  -2  337.47   13.20
  -3  -7  -2  321.17   11.40
  -3  -7  -2  333.57   13.00
   3  -7   2  323.17   12.20
   3   7   2  324.47   11.20
  -3   7  -2  328.17   12.50
  -3   7  -2  327.97   13.30
   3   7   2  334.57   13.10
   3   7   2  315.97   12.20
   3   7   2  333.27   12.90
  -3   7  -2  321.97   12.10
  -3   7  -2  354.86   12.40
  -3   7  -2  314.37   13.00
   5  -7   2   91.59    4.70
  -5  -7  -2   93.99    4.10
  -5  -7  -2   85.99    5.40
  -5  -7  -2   98.89    5.70
   5  -7   2   96.59    4.90
  -5  -7  -2  100.29    4.40
   5   7   2   94.99    4.60
   5   7   2   82.99    5.30
  -5   7  -2  103.19    5.10
  -5   7  -2   98.29    4.40
  -5   7  -2   97.09    4.70
  -5   7  -2   91.89    5.80
   5   7   2   96.29    3.90
   5   7   2   87.89    5.40
   7  -7   2  907.91   31.90
  -7  -7  -2  931.71   31.20
  -7  -7  -2  913.61   33.40
  -7  -7  -2  911.01   31.20
   7  -7   2  886.21   32.30
  -7   7  -2  895.81   32.10
  -7   7  -2  910.61   31.40
   7   7   2  894.01   33.00
  -7   7  -2  963.10   33.80
  -7   7  -2  860.91   32.20
   7   7   2  894.61   33.30
   7   7   2  892.71   31.50
  -9  -7  -2  379.16   14.10
   9  -7   2  387.36   15.00
   9  -7   2  360.16   15.30
  -9  -7  -2  360.76   16.30
  -9   7  -2  372.76   15.10
   9   7   2  355.26   14.00
   9   7   2  383.46   16.00
  -9   7  -2  375.06   13.10
   9   7   2  360.66   13.60
  -9   7  -2  393.96   12.90
  -9   7  -2  380.56   16.60
 -11  -7  -2  264.47   10.60
  11  -7   2  261.77   11.50
  11  -7   2  250.37   12.20
 -11  -7  -2  267.57   13.30
  11   7   2  255.37   10.40
  11   7   2  264.57   12.70
  11   7   2  259.57   10.00
 -11   7  -2  253.47   13.20
 -13  -7  -2   94.69    7.80
 -13  -7  -2   91.79    5.60
  13  -7   2   98.89    7.50
  13   7   2   91.49    7.40
  13   7   2   89.69    4.80
 -13   7  -2  101.99    8.00
  13   7   2   91.59    4.70
 -15  -7  -2   69.29    5.40
  15  -7   2   75.19    7.30
 -15  -7  -2   76.09    7.70
  15   7   2   70.69    7.20
 -15   7  -2   63.89    7.30
 -17  -7  -2   68.29    6.10
 -17  -7  -2   88.79    9.00
  17  -7   2   86.59    8.40
  17   7   2   89.59    8.70
 -17   7  -2   82.39    8.50
 -17   7  -2   99.39    7.70
 -19  -7  -2   11.20    4.70
 -19  -7  -2   22.20    4.40
  19  -7   2   17.90    5.80
  19   7   2   27.10    7.20
 -19   7  -2   12.30    5.10
 -19   7  -2   10.40    4.60
 -21  -7  -2   27.30    4.60
 -21  -7  -2   19.60    6.10
  21   7   2   18.70    6.20
 -21   7  -2   30.30   10.90
 -21   7  -2   31.10    6.70
 -22  -8   2   45.10    8.50
 -22  -8   2   78.49    7.70
  22  -8  -2   66.59   11.50
 -22   8   2   75.39    8.70
  22   8  -2   57.09    9.40
 -22   8   2   78.29    9.00
 -20  -8   2  118.39   10.10
  20  -8  -2  105.79   10.50
 -20  -8   2  118.99    9.20
  20   8  -2  127.79   10.70
 -20   8   2  110.99    9.20
 -20   8   2  120.59    9.90
 -18  -8   2   60.99    6.50
  18  -8  -2   69.79    7.70
 -18  -8   2   59.39    7.40
 -18   8   2   72.89    7.20
  18   8  -2   68.19    8.00
 -18   8   2   59.79    7.00
  18   8  -2   67.39    4.20
  16  -8  -2   77.79    7.90
 -16  -8   2   91.49    7.00
 -16  -8   2   93.39    8.10
 -16   8   2   90.49    7.50
  16   8  -2   75.39    4.30
  16   8  -2   88.09    8.00
 -16   8   2   88.79    7.60
  16   8  -2   90.89    5.50
 -14  -8   2  495.25   20.80
  14  -8  -2  472.35   20.80
 -14   8   2  466.55   19.60
 -14   8   2  466.35   19.80
  14   8  -2  437.16   18.10
  14   8  -2  440.76   16.80
  14   8  -2  482.25   20.40
 -12  -8   2   44.80    5.10
  12  -8  -2   39.50    4.30
  12  -8  -2   48.30    5.40
 -12  -8   2   34.20    4.10
 -12  -8   2   44.40    3.20
 -12   8   2   40.70    2.90
  12   8  -2   44.20    5.00
 -12   8   2   40.40    4.60
  12   8  -2   43.30    3.00
 -12   8   2   46.80    4.60
  12   8  -2   38.10    3.80
 -10  -8   2   36.10    4.80
  10  -8  -2   18.00    3.30
 -10  -8   2   24.10    3.30
  10  -8  -2   22.50    1.90
 -10  -8   2   23.80    2.20
  10   8  -2   22.30    3.50
  10   8  -2   27.40    3.50
  10   8  -2   22.40    2.30
 -10   8   2   23.00    2.40
 -10   8   2   22.80    3.50
 -10   8   2   26.80    5.00
   8  -8  -2 1863.81   61.79
   8  -8  -2 1839.52   63.99
  -8  -8   2 1819.22   62.79
  -8  -8   2 1850.61   63.99
  -8   8   2 1866.01   63.29
  -8   8   2 1786.82   63.49
   8   8  -2 1808.32   63.89
   8   8  -2 1818.92   61.89
   8   8  -2 1796.72   62.79
  -8   8   2 1915.81   62.59
  -8   8   2 1804.62   62.59
   8   8  -2 1849.52   63.49
  -8   8   2 1818.42   63.09
   6  -8  -2 1034.20   34.90
  -6  -8   2 1022.60   36.50
   6  -8  -2  993.90   36.50
  -6  -8   2 1004.60   35.50
  -6  -8   2 1045.20   36.00
   6   8  -2 1006.30   35.60
  -6   8   2 1029.40   35.50
   6   8  -2  988.90   36.30
  -6   8   2 1036.70   35.70
   6   8  -2  985.20   35.00
  -6   8   2 1050.29   35.80
  -6   8   2 1059.79   35.50
  -6   8   2  994.80   36.20
  -6   8   2 1039.10   35.30
   6   8  -2 1004.90   35.80
  -4  -8   2  679.93   24.10
  -4  -8   2  681.63   23.90
  -4  -8   2  704.63   24.30
   4  -8  -2  654.83   24.90
   4  -8  -2  697.93   23.90
  -4  -8   2  682.03   25.00
  -4   8   2  677.73   24.10
   4   8  -2  680.63   24.20
  -4   8   2  682.93   24.10
   4   8  -2  674.13   24.00
  -4   8   2  658.63   24.80
   4   8  -2  696.03   24.40
  -4   8   2  694.13   23.90
   4   8  -2  673.33   24.80
  -4   8   2  723.73   24.30
  -2  -8   2  158.78    6.50
  -2  -8   2  167.58    7.50
   2  -8  -2  165.18    6.70
  -2  -8   2  159.18    6.60
  -2  -8   2  159.78    6.50
   2  -8  -2  164.38    6.60
  -2   8   2  159.08    6.20
  -2   8   2  159.58    6.60
   2   8  -2  150.88    6.70
   2   8  -2  161.18    6.90
  -2   8   2  158.58    6.80
  -2   8   2  163.58    7.50
   2   8  -2  156.98    6.70
  -2   8   2  164.18    7.30
   2   8  -2  155.18    7.20
  -2   8   2  161.58    6.40
   0  -8  -2 4166.48  141.89
   0   8  -2 4210.48  141.19
   0   8  -2 4277.67  140.49
  -2  -8  -2    2.20    1.50
  -2  -8  -2    1.40    1.20
   2  -8   2    0.50    1.00
  -2  -8  -2    2.10    0.50
   2  -8   2    2.30    1.80
  -2  -8  -2    3.80    1.70
   2  -8   2    2.80    1.20
  -2   8  -2    1.50    0.90
   2   8   2    3.40    0.50
  -2   8  -2    2.90    1.40
  -2   8  -2    3.60    1.60
   2   8   2    2.30    1.80
   2   8   2    6.40    1.50
  -2   8  -2    1.40    1.50
   2   8   2    5.10    1.70
  -4  -8  -2   22.90    3.00
   4  -8   2   24.60    2.30
  -4  -8  -2   21.20    2.10
   4  -8   2   25.40    2.40
  -4  -8  -2   20.00    2.80
  -4  -8  -2   22.00    1.50
   4   8   2   20.60    2.80
  -4   8  -2   21.80    2.50
   4   8   2   19.80    2.20
  -4   8  -2   29.30    3.30
  -4   8  -2   28.60    3.00
   4   8   2   21.90    2.80
  -4   8  -2   23.80    2.30
  -4   8  -2   25.60    2.10
  -6  -8  -2  619.44   21.90
   6  -8   2  618.34   22.30
  -6  -8  -2  558.24   23.30
   6  -8   2  637.34   22.70
  -6  -8  -2  616.14   21.50
  -6  -8  -2  627.64   23.70
  -6   8  -2  646.34   24.10
   6   8   2  598.04   23.60
  -6   8  -2  648.24   21.40
  -6   8  -2  663.63   23.80
  -6   8  -2  628.94   21.90
  -6   8  -2  623.94   22.80
  -6   8  -2  624.64   22.40
   6   8   2  607.84   22.20
   6   8   2  578.84   23.30
  -8  -8  -2  365.36   16.70
   8  -8   2  408.26   16.10
  -8  -8  -2  398.26   14.40
   8  -8   2  412.86   15.60
  -8  -8  -2  406.96   14.70
  -8   8  -2  401.56   17.20
   8   8   2  399.76   16.70
  -8   8  -2  391.06   14.50
  -8   8  -2  424.96   14.30
   8   8   2  393.96   15.10
  -8   8  -2  420.46   16.50
 -10  -8  -2 1373.06   48.60
  10  -8   2 1320.27   46.60
  10  -8   2 1322.07   47.30
 -10  -8  -2 1332.47   45.50
 -10  -8  -2 1325.57   45.70
  10   8   2 1284.97   45.70
 -10   8  -2 1324.47   48.70
  10   8   2 1333.17   45.20
  10   8   2 1298.67   47.90
 -12  -8  -2   25.00    3.00
 -12  -8  -2   39.00    6.20
 -12  -8  -2   30.80    3.20
  12  -8   2   38.80    5.20
  12  -8   2   32.60    4.40
  12   8   2   24.80    2.60
  12   8   2   31.70    4.90
  12   8   2   23.70    2.80
 -12   8  -2   33.80    5.60
 -14  -8  -2   52.39    6.50
  14  -8   2   55.69    6.10
 -14  -8  -2   57.29    5.10
  14   8   2   49.99    7.20
 -14   8  -2   43.70    6.60
  14   8   2   43.30    3.40
  14   8   2   50.39    3.40
 -16  -8  -2  185.08   12.60
 -16  -8  -2  197.08   10.00
  16  -8   2  189.48   11.90
  16   8   2  219.88   12.70
 -16   8  -2  175.38   12.40
 -18  -8  -2  138.79   11.70
  18  -8   2  159.78   11.70
 -18  -8  -2  182.08    9.70
  18   8   2  170.58   12.20
 -18   8  -2  159.08   12.10
 -18   8  -2  189.98   11.10
 -20  -8  -2   19.70    5.80
  20  -8   2   18.80    6.20
 -20  -8  -2   18.00    3.80
 -20   8  -2   10.20    6.40
 -20   8  -2   23.70    5.90
  20   8   2   21.50    7.60
  23  -9  -2   -8.80    5.00
 -23  -9   2    9.70    5.20
 -23   9   2    3.00    4.60
 -21  -9   2   36.40    7.10
 -21  -9   2   57.19    6.40
  21  -9  -2   36.70    7.60
 -21   9   2   30.10    6.50
 -21   9   2   40.30    7.50
  21   9  -2   25.50    6.80
  19  -9  -2   87.79    9.20
 -19  -9   2   48.70    7.50
 -19  -9   2   60.89    6.50
 -19   9   2   61.79    7.30
 -19   9   2   65.99    7.60
  19   9  -2   54.29    4.00
  19   9  -2   63.09    8.10
 -17  -9   2   90.19    7.30
 -17  -9   2   85.89    8.10
  17  -9  -2  113.69   12.80
 -17   9   2   92.09    7.90
 -17   9   2   89.99    8.20
  17   9  -2   89.99    5.70
  17   9  -2   68.79    4.70
 -15  -9   2  154.58    9.00
  15  -9  -2  177.68   10.90
 -15  -9   2  151.88   10.20
 -15   9   2  163.98    9.90
  15   9  -2  172.18   10.40
  15   9  -2  149.59    8.10
 -15   9   2  150.18    9.60
  15   9  -2  140.89    6.80
 -13  -9   2  629.94   23.80
 -13  -9   2  630.74   25.40
 -13  -9   2  578.04   22.20
  13  -9  -2  632.64   25.70
  13   9  -2  577.24   22.00
  13   9  -2  645.64   25.20
 -13   9   2  657.53   24.70
  13   9  -2  608.54   23.30
 -13   9   2  603.44   21.80
  11  -9  -2   -0.10    2.10
  11  -9  -2    0.10    1.20
 -11  -9   2    1.60    2.00
 -11  -9   2    0.60    2.30
 -11  -9   2    3.50    1.50
  11   9  -2   -1.50    2.00
  11   9  -2    0.80    1.70
 -11   9   2    2.10    2.10
 -11   9   2    0.90    1.30
 -11   9   2   -1.40    1.90
   9  -9  -2  475.45   16.50
  -9  -9   2  461.85   17.70
   9  -9  -2  477.35   19.10
  -9  -9   2  444.96   18.40
  -9  -9   2  478.95   19.00
   9   9  -2  456.75   16.90
  -9   9   2  476.55   18.10
  -9   9   2  461.65   18.20
   9   9  -2  461.15   17.70
  -9   9   2  461.55   17.30
   9   9  -2  466.75   18.40
  -9   9   2  456.65   18.10
   7  -9  -2 1250.87   44.90
  -7  -9   2 1290.87   44.40
   7  -9  -2 1235.38   42.90
  -7  -9   2 1317.97   43.80
  -7  -9   2 1317.27   45.00
   7   9  -2 1301.97   43.90
   7   9  -2 1238.28   44.20
  -7   9   2 1226.08   43.80
  -7   9   2 1248.68   43.50
  -7   9   2 1218.98   44.60
  -7   9   2 1269.37   44.20
   7   9  -2 1280.27   43.00
  -7   9   2 1265.47   43.60
   7   9  -2 1255.07   44.70
  -7   9   2 1196.98   43.90
   5  -9  -2  316.27   11.70
  -5  -9   2  326.47   12.50
   5  -9  -2  313.57   13.10
  -5  -9   2  302.57   11.90
  -5  -9   2  302.47   13.00
  -5   9   2  315.37   12.10
  -5   9   2  320.07   12.20
   5   9  -2  302.07   12.20
  -5   9   2  313.67   11.80
   5   9  -2  309.77   12.30
   5   9  -2  304.57   12.90
   5   9  -2  298.97   11.60
  -5   9   2  330.97   12.20
  -5   9   2  328.07   12.90
  -5   9   2  325.87   12.40
  -3  -9   2   44.10    3.60
  -3  -9   2   41.90    2.70
   3  -9  -2   42.20    2.90
  -3  -9   2   39.90    2.80
   3  -9  -2   38.10    2.70
   3   9  -2   36.30    2.70
   3   9  -2   37.30    3.30
   3   9  -2   39.50    3.10
  -3   9   2   36.60    2.70
  -3   9   2   39.90    2.90
  -3   9   2   36.70    3.30
  -3   9   2   43.20    2.50
   3   9  -2   39.20    2.70
  -3   9   2   41.00    2.80
   1  -9  -2  379.96   14.00
  -1  -9   2  378.26   13.80
   1  -9  -2  387.16   14.30
  -1  -9   2  376.26   15.00
  -1  -9   2  364.96   13.90
   1   9  -2  395.56   14.40
  -1   9   2  387.06   14.30
  -1   9   2  403.76   14.30
  -1   9   2  406.66   15.20
   1   9  -2  378.96   14.80
   1   9  -2  382.86   13.80
  -1   9   2  387.76   13.40
   1   9  -2  347.67   14.10
  -1  -9  -2 3177.08  110.09
   1  -9   2 3234.38  110.09
  -1   9  -2 3305.07  108.79
  -1   9  -2 3262.27  108.59
   1   9   2 3218.08  108.19
  -1   9  -2 3185.68  109.29
   1   9   2 3189.08  109.19
  -1   9  -2 3314.27  109.99
   1   9   2 3309.57  109.49
   1   9   2 3315.87  107.89
  -3  -9  -2   21.70    3.20
  -3  -9  -2   15.20    2.00
  -3  -9  -2   20.20    3.10
   3  -9   2   17.10    2.20
   3  -9   2   17.00    2.10
  -3   9  -2   19.10    2.40
  -3   9  -2   13.50    1.70
  -3   9  -2   17.60    2.30
   3   9   2   22.20    3.10
   3   9   2   18.80    2.30
  -3   9  -2   17.50    2.80
   3   9   2   18.70    3.00
  -5  -9  -2  647.54   24.20
  -5  -9  -2  635.44   21.60
   5  -9   2  642.44   22.90
  -5  -9  -2  646.54   22.70
  -5  -9  -2  669.43   21.90
   5  -9   2  618.24   23.10
  -5  -9  -2  616.74   24.50
   5   9   2  626.94   24.10
   5   9   2  639.74   23.00
  -5   9  -2  638.94   22.20
  -5   9  -2  645.74   22.70
  -5   9  -2  641.74   24.60
  -5   9  -2  653.33   22.90
  -7  -9  -2  448.86   17.80
  -7  -9  -2  418.46   14.90
   7  -9   2  426.86   16.60
  -7  -9  -2  445.76   16.70
   7  -9   2  423.36   16.20
  -7   9  -2  439.46   18.00
   7   9   2  402.76   17.20
  -7   9  -2  419.86   16.30
   7   9   2  405.56   15.80
  -7   9  -2  402.06   17.30
  -7   9  -2  428.66   15.60
   7   9   2  455.15   19.00
  -7   9  -2  425.96   15.00
  -9  -9  -2 1360.06   47.30
  -9  -9  -2 1263.97   43.90
   9  -9   2 1245.38   45.80
   9  -9   2 1301.67   45.20
  -9  -9  -2 1257.47   44.10
  -9   9  -2 1224.48   45.40
  -9   9  -2 1298.87   44.00
   9   9   2 1270.07   44.60
   9   9   2 1292.37   46.70
  -9   9  -2 1332.27   47.50
   9   9   2 1282.47   44.20
  -9   9  -2 1328.07   43.50
 -11  -9  -2  119.39    6.00
 -11  -9  -2  129.19    8.60
  11  -9   2  126.59    7.90
  11  -9   2  130.19    7.20
 -11  -9  -2  123.99    6.00
  11   9   2  126.49    8.30
  11   9   2  118.49    5.80
  11   9   2  125.09    6.20
 -11   9  -2  137.49    8.90
 -13  -9  -2   35.30    6.30
 -13  -9  -2   24.40    3.00
 -13  -9  -2   24.40    3.30
  13  -9   2   31.20    5.10
  13   9   2   27.20    2.90
  13   9   2   23.90    2.90
  13   9   2   33.30    5.50
 -13   9  -2   32.20    5.70
 -15  -9  -2   10.60    4.50
  15  -9   2    4.80    3.60
 -15  -9  -2    7.20    2.70
  15   9   2    8.10    4.10
 -15   9  -2    8.20    4.10
  15   9   2    9.30    2.00
  15   9   2    4.20    2.10
 -17  -9  -2   70.09    8.20
 -17  -9  -2   63.69    5.80
  17  -9   2   75.59    8.00
  17   9   2   71.59    8.00
 -17   9  -2   68.29    6.80
 -17   9  -2   66.59    8.50
 -19  -9  -2   53.59    5.30
  19  -9   2   39.50    7.70
 -19  -9  -2   45.90    8.20
  19   9   2   41.20    7.20
 -19   9  -2   48.70    7.20
 -19   9  -2   51.99    9.30
 -21  -9  -2   38.20   11.50
 -21  -9  -2   30.90    5.70
  21  -9   2   36.70    8.20
 -21   9  -2   14.90    6.30
 -21   9  -2   26.80    6.80
 -22 -10   2   13.10    4.50
 -22 -10   2   11.50    5.60
  22 -10  -2    4.70    6.00
 -22  10   2    6.70    5.40
 -22  10   2    6.40    5.50
  22  10  -2   23.00    6.60
 -20 -10   2   15.50    5.20
 -20 -10   2   10.80    4.10
  20 -10  -2   10.00    5.30
 -20  10   2   20.80    5.80
  20  10  -2    9.40    5.30
 -20  10   2   13.10    5.10
  18 -10  -2    4.50    3.90
 -18 -10   2    3.30    2.40
 -18 -10   2    9.60    4.10
 -18  10   2    6.70    4.00
  18  10  -2    5.00    4.30
 -18  10   2    8.20    4.00
  18  10  -2    4.00    2.30
 -16 -10   2   63.19    7.20
  16 -10  -2   55.69    7.20
 -16 -10   2   58.39    5.80
  16  10  -2   56.29    5.00
  16  10  -2   43.50    3.70
 -16  10   2   57.49    6.40
 -16  10   2   61.59    6.60
  16  10  -2   62.99    7.10
  14 -10  -2   97.59    8.20
 -14 -10   2   88.99    6.40
 -14 -10   2   89.79    7.70
 -14  10   2  101.39    7.30
  14  10  -2   83.19    4.80
 -14  10   2   95.59    7.30
  14  10  -2   88.59    6.10
  14  10  -2   93.59    7.60
 -12 -10   2   28.30    4.70
  12 -10  -2   43.20    6.30
 -12 -10   2   26.70    3.90
 -12  10   2   31.20    2.70
  12  10  -2   28.70    4.80
  12  10  -2   25.60    2.70
 -12  10   2   33.20    4.80
  12  10  -2   28.40    4.10
 -12  10   2   33.00    4.10
  10 -10  -2  154.38    6.30
 -10 -10   2  144.39    6.40
 -10 -10   2  153.68    8.80
  10 -10  -2  150.28    8.80
 -10 -10   2  158.28    7.60
 -10  10   2  166.58    8.40
 -10  10   2  153.88    7.10
 -10  10   2  158.98    8.00
  10  10  -2  148.99    6.70
  10  10  -2  144.29    7.50
 -10  10   2  156.28    8.10
  -8 -10   2  122.39    7.30
  -8 -10   2  125.29    6.70
  -8 -10   2  116.09    6.10
   8 -10  -2  124.79    7.40
   8 -10  -2  125.39    5.40
  -8  10   2  127.89    6.00
   8  10  -2  113.89    6.30
  -8  10   2  115.49    5.90
   8  10  -2  127.59    7.60
  -8  10   2  133.09    6.70
  -8  10   2  121.09    6.70
   8  10  -2  116.49    5.20
  -8  10   2  131.89    6.60
   8  10  -2  125.69    6.70
  -8  10   2  126.49    6.40
  -6 -10   2  735.33   27.50
  -6 -10   2  835.72   26.30
   6 -10  -2  741.53   25.70
  -6 -10   2  699.23   26.70
   6 -10  -2  718.73   27.40
   6  10  -2  696.43   25.50
   6  10  -2  725.53   26.60
  -6  10   2  743.53   26.80
  -6  10   2  725.23   26.40
  -6  10   2  745.53   26.50
   6  10  -2  727.93   27.20
  -6  10   2  768.92   27.90
  -6  10   2  704.33   26.20
  -6  10   2  717.23   25.90
   6  10  -2  752.22   26.60
   4 -10  -2   18.80    2.50
   4 -10  -2   13.00    2.40
   4 -10  -2   14.80    1.90
  -4 -10   2   18.70    2.60
  -4 -10   2   19.60    3.20
  -4 -10   2   15.80    1.90
  -4  10   2   13.40    2.10
   4  10  -2   18.30    2.50
  -4  10   2   17.80    2.40
  -4  10   2   15.50    2.20
   4  10  -2   15.80    2.50
   4  10  -2   13.50    2.20
  -4  10   2   16.10    2.80
   4  10  -2   15.60    1.90
  -4  10   2   14.80    1.80
  -2 -10   2  462.75   17.30
  -2 -10   2  414.56   16.00
   2 -10  -2  451.85   16.10
   2 -10  -2  450.05   16.40
  -2 -10   2  430.36   15.90
  -2  10   2  457.05   16.40
  -2  10   2  445.36   16.40
  -2  10   2  440.86   17.30
   2  10  -2  422.86   15.90
  -2  10   2  443.76   15.50
  -2  10   2  459.65   15.80
  -2  10   2  446.66   17.00
   2  10  -2  439.26   16.50
   2  10  -2  410.66   16.10
   0 -10   2 1459.65   50.29
   0 -10  -2 1449.35   49.70
   0 -10   2 1435.66   48.90
   0 -10  -2 1455.15   49.10
   0 -10  -2 1414.66   50.29
   0  10  -2 1490.05   48.90
   0  10   2 1447.26   48.20
   0  10  -2 1422.66   50.09
   0  10   2 1447.86   50.39
   0  10   2 1413.06   49.40
   0  10  -2 1482.85   49.40
   0  10   2 1443.66   48.50
   0  10  -2 1439.06   49.40
   0  10   2 1383.76   49.50
   0  10  -2 1403.56   49.40
   2 -10   2  709.93   26.00
  -2 -10  -2  719.13   25.60
  -2 -10  -2  700.63   24.70
  -2 -10  -2  690.13   25.90
   2 -10   2  720.43   24.60
   2  10   2  707.53   25.90
  -2  10  -2  690.53   24.80
  -2  10  -2  714.03   25.10
   2  10   2  670.93   24.90
  -2  10  -2  694.03   24.40
   2  10   2  693.73   25.40
  -2  10  -2  684.43   25.70
   4 -10   2  103.09    5.20
  -4 -10  -2  103.69    6.00
  -4 -10  -2  104.69    5.00
   4 -10   2  105.39    5.10
  -4  10  -2  110.89    5.50
  -4  10  -2  109.89    6.40
  -4  10  -2  111.19    5.20
   4  10   2   98.69    6.00
   4  10   2  103.09    5.90
   4  10   2   93.69    5.10
  -4  10  -2  102.29    6.00
  -4  10  -2  107.89    4.70
  -4  10  -2  105.89    5.00
  -6 -10  -2  240.58    8.70
  -6 -10  -2  216.78   11.00
  -6 -10  -2  229.48    8.50
   6 -10   2  254.47   10.00
  -6 -10  -2  250.27   11.30
  -6 -10  -2  243.68    9.60
   6 -10   2  242.58   10.20
   6  10   2  236.48    9.80
  -6  10  -2  233.08   11.00
  -6  10  -2  239.38    9.90
  -6  10  -2  258.97   11.70
  -6  10  -2  244.48    9.60
   6  10   2  230.18   11.00
   6  10   2  248.98   11.10
  -6  10  -2  255.77    9.10
  -6  10  -2  234.48   10.30
   8 -10   2  543.45   20.30
  -8 -10  -2  542.05   19.10
  -8 -10  -2  538.35   22.00
  -8 -10  -2  520.85   18.90
   8 -10   2  562.44   20.90
  -8  10  -2  540.65   23.00
   8  10   2  520.85   19.90
  -8  10  -2  544.35   19.50
   8  10   2  534.05   21.60
  -8  10  -2  559.64   19.00
  -8  10  -2  540.85   20.50
 -10 -10  -2   15.80    2.30
 -10 -10  -2   16.60    4.30
  10 -10   2   16.90    3.60
 -10 -10  -2   17.20    2.50
  10 -10   2   16.70    3.30
 -10  10  -2   12.40    3.90
  10  10   2   17.30    2.50
  10  10   2   14.30    4.10
 -10  10  -2   13.80    1.60
 -10  10  -2   15.30    1.90
 -12 -10  -2    5.10    1.70
  12 -10   2    5.40    2.70
  12 -10   2    3.70    2.80
 -12 -10  -2    2.70    1.90
 -12 -10  -2    9.20    3.30
  12  10   2    4.60    1.90
  12  10   2    4.60    3.00
 -12  10  -2    3.80    2.90
 -14 -10  -2  111.89    6.30
 -14 -10  -2  121.59    9.30
  14 -10   2  109.69    8.30
 -14  10  -2  119.59    9.30
  14  10   2  118.69    8.80
  14  10   2  103.19    5.90
  14  10   2  115.99    6.00
 -16 -10  -2    4.20    2.70
 -16 -10  -2    3.40    3.50
  16 -10   2    4.90    3.80
  16  10   2    4.30    4.00
  16  10   2    7.90    2.00
 -18 -10  -2    7.70    2.60
  18 -10   2    5.10    3.80
 -18 -10  -2    2.00    3.60
 -18  10  -2   -1.90    2.90
  18  10   2    3.30    4.50
 -18  10  -2   -6.60    2.80
 -20 -10  -2   13.00    4.00
  20 -10   2    6.00    4.50
 -20 -10  -2    9.20    4.90
 -20  10  -2    9.80    5.60
  20  10   2    6.80    5.20
 -20  10  -2   13.60    6.50
 -21 -11   2   42.40    8.50
  21 -11  -2    8.30    5.30
 -21 -11   2   12.10    5.10
 -21  11   2   18.60    5.90
  21  11  -2   24.80    8.40
  19 -11  -2    4.70    3.70
 -19 -11   2    2.30    3.60
 -19 -11   2    1.70    2.80
  19  11  -2    2.10    4.20
 -19  11   2    2.40    4.30
 -19  11   2    5.10    4.30
  19  11  -2    8.10    2.60
  17 -11  -2   39.00    6.90
 -17 -11   2   40.50    5.30
 -17 -11   2   45.40    6.90
  17  11  -2   43.80    4.60
 -17  11   2   32.90    5.80
  17  11  -2   39.80    6.70
 -17  11   2   42.70    6.90
  15 -11  -2   -0.10    3.50
 -15 -11   2    4.00    3.00
 -15 -11   2   -1.10    3.00
 -15  11   2   -2.40    2.90
 -15  11   2    1.00    2.80
  15  11  -2   -3.10    2.00
  15  11  -2    0.60    3.40
  13 -11  -2  123.69    8.80
 -13 -11   2  118.59    7.10
 -13 -11   2  130.19    8.90
 -13 -11   2  117.09    5.90
 -13  11   2  128.29    8.20
 -13  11   2  125.79    6.10
  13  11  -2  123.89    7.30
 -13  11   2  114.59    7.90
  13  11  -2  131.79    8.60
  11 -11  -2   32.40    2.50
 -11 -11   2   28.40    2.50
 -11 -11   2   31.60    4.70
  11 -11  -2   36.30    5.40
 -11 -11   2   30.90    3.50
 -11  11   2   37.30    5.00
  11  11  -2   23.30    2.60
  11  11  -2   28.50    4.30
 -11  11   2   34.70    3.00
 -11  11   2   34.50    4.00
 -11  11   2   27.20    3.50
  11  11  -2   30.40    3.60
   9 -11  -2   22.70    4.10
   9 -11  -2   22.90    2.30
  -9 -11   2   21.40    2.80
  -9 -11   2   25.70    4.00
   9  11  -2   24.30    3.80
  -9  11   2   30.70    3.80
  -9  11   2   27.60    3.80
  -9  11   2   25.40    5.10
   9  11  -2   21.80    2.40
   9  11  -2   28.10    3.80
  -9  11   2   22.80    2.60
   7 -11  -2  161.28    6.80
  -7 -11   2  163.78    7.20
  -7 -11   2  172.48    8.80
  -7 -11   2  176.48    8.70
   7 -11  -2  162.08    8.50
  -7  11   2  156.58    7.10
   7  11  -2  166.68    6.60
  -7  11   2  146.49    7.90
   7  11  -2  167.58    7.10
   7  11  -2  155.68    8.30
   7  11  -2  167.08    7.80
  -7  11   2  160.18    7.60
   7  11  -2  163.98    7.90
  -7  11   2  163.18    7.90
  -7  11   2  158.68    7.60
  -7  11   2  152.18    7.30
   5 -11  -2   21.10    3.40
  -5 -11   2   17.70    2.00
  -5 -11   2   17.80    2.30
  -5 -11   2   22.80    3.70
   5 -11  -2   18.40    2.10
  -5  11   2   19.60    2.20
   5  11  -2   19.30    2.40
  -5  11   2   21.70    2.40
   5  11  -2   13.80    1.90
  -5  11   2   19.60    2.00
   5  11  -2   16.00    2.70
  -5  11   2   19.50    2.90
   5  11  -2   21.90    2.90
  -5  11   2   23.30    2.90
   3 -11  -2   77.99    4.00
  -3 -11   2   69.19    4.10
   3 -11  -2   76.59    4.40
  -3 -11   2   70.69    3.80
  -3 -11   2   73.69    5.00
   3  11  -2   71.29    4.00
  -3  11   2   80.59    5.20
  -3  11   2   77.29    4.30
   3  11  -2   71.69    4.40
  -3  11   2   85.39    4.10
   3  11  -2   72.49    4.80
  -3  11   2   74.89    4.80
  -3  11   2   76.09    4.30
  -3  11   2   84.89    3.70
   3  11  -2   69.69    4.00
  -1 -11   2    5.00    1.90
   1 -11  -2   11.70    1.90
   1 -11  -2    9.20    2.10
  -1 -11   2    7.10    1.60
   1  11  -2   12.00    2.40
  -1  11   2   12.30    1.70
  -1  11   2   13.90    2.40
   1  11  -2    7.10    1.70
  -1  11   2   14.20    2.90
  -1  11   2    7.40    1.80
  -1  11   2   12.80    1.50
   1  11  -2    6.70    2.10
   1  11  -2    9.40    1.80
   1 -11   2 1159.88   40.60
  -1 -11  -2 1160.88   39.30
   1 -11   2 1179.28   39.00
  -1 -11  -2 1066.99   40.40
  -1 -11  -2 1199.18   40.10
   1  11   2 1080.79   39.50
  -1  11  -2 1146.79   39.20
  -1  11  -2 1166.88   40.50
   1  11   2 1055.19   38.20
  -1  11  -2 1143.49   39.60
   1  11   2 1133.29   39.90
  -1  11  -2 1132.39   39.50
   1  11   2 1145.59   40.60
   1  11   2 1135.29   38.00
  -1  11  -2 1161.28   39.00
  -3 -11  -2   98.99    5.70
  -3 -11  -2  102.89    6.30
   3 -11   2   97.79    4.80
  -3 -11  -2  101.59    4.90
  -3  11  -2   98.79    4.60
   3  11   2  101.99    6.00
  -3  11  -2  100.19    6.90
  -3  11  -2  101.99    5.30
  -3  11  -2  101.29    4.70
   3  11   2   95.49    5.60
  -3  11  -2  101.79    5.10
   3  11   2   89.99    5.00
  -5 -11  -2   77.29    4.30
  -5 -11  -2   77.99    5.40
   5 -11   2   75.89    4.30
  -5 -11  -2   82.89    5.40
   5 -11   2   72.99    4.40
  -5  11  -2   75.19    4.60
  -5  11  -2   79.29    5.30
  -5  11  -2   74.09    5.50
  -5  11  -2   77.59    4.20
  -5  11  -2   80.59    3.80
   5  11   2   79.29    5.30
  -5  11  -2   74.49    4.20
  -7 -11  -2    6.10    3.40
  -7 -11  -2    3.80    1.00
   7 -11   2    0.30    1.80
   7 -11   2    2.00    1.80
  -7 -11  -2    4.10    1.00
  -7  11  -2    2.90    2.50
  -7  11  -2    3.60    1.60
  -7  11  -2    2.00    1.40
  -7  11  -2    2.90    1.10
   7  11   2    3.80    1.80
   9 -11   2  317.97   13.30
  -9 -11  -2  327.27   15.00
   9 -11   2  314.87   13.90
  -9 -11  -2  315.87   11.90
  -9 -11  -2  315.27   11.80
   9  11   2  326.47   12.90
  -9  11  -2  308.97   12.20
  -9  11  -2  294.17   13.20
  -9  11  -2  316.97   11.70
   9  11   2  350.26   14.90
   9  11   2  317.77   12.40
  -9  11  -2  326.37   15.30
 -11 -11  -2    3.20    1.50
  11 -11   2    1.40    2.60
 -11 -11  -2    2.80    1.70
  11 -11   2    1.30    2.60
 -11 -11  -2    5.30    3.40
 -11  11  -2    3.00    1.30
  11  11   2    1.20    1.80
  11  11   2    0.40    2.80
 -11  11  -2    2.00    2.90
  11  11   2    1.00    1.80
 -13 -11  -2    0.60    1.80
  13 -11   2    4.40    3.00
 -13 -11  -2    0.70    2.70
  13  11   2   -1.40    1.70
 -13  11  -2    1.90    2.50
  13  11   2    2.90    3.50
  13  11   2    0.70    1.80
 -15 -11  -2   62.09    7.40
 -15 -11  -2   72.59    5.20
  15 -11   2   68.59    7.00
 -15  11  -2   72.59    7.60
  15  11   2   74.49    4.80
  15  11   2   68.49    7.60
 -17 -11  -2   32.40    4.20
 -17 -11  -2   29.90    6.70
  17 -11   2   25.70    5.90
 -17  11  -2   32.00    7.00
  17  11   2   42.50    8.00
  17  11   2   37.00    3.20
 -17  11  -2   23.90    5.00
 -19 -11  -2   16.40    3.80
  19 -11   2    8.00    4.70
 -19 -11  -2   11.00    5.00
  19  11   2    5.40    5.20
 -19  11  -2    5.00    4.30
 -19  11  -2    5.70    5.10
  21 -11   2   -1.90    4.10
 -21 -11  -2   -3.80    5.20
 -21  11  -2   -1.20    5.10
 -21  11  -2    4.10    4.90
 -22 -12   2   20.10    6.50
 -22 -12   2   26.00    8.30
  22 -12  -2   16.20    6.90
 -22  12   2   14.70    5.50
 -22  12   2   10.40    5.50
  22  12  -2   30.10    8.60
 -20 -12   2   43.80    7.30
 -20 -12   2   70.89    6.50
  20 -12  -2   82.99    9.50
 -20  12   2   59.79    8.50
 -20  12   2   68.79    8.60
  20  12  -2   50.09    8.80
 -18 -12   2   17.50    5.00
 -18 -12   2   15.70    3.70
  18 -12  -2   16.90    5.80
 -18  12   2   14.10    4.20
 -18  12   2   15.50    4.90
  18  12  -2   14.60    4.40
  18  12  -2   20.70    5.30
 -16 -12   2  164.08    9.20
  16 -12  -2  160.08   11.30
 -16 -12   2  153.98   10.90
  16  12  -2  157.68   10.90
 -16  12   2  181.88   12.20
  16  12  -2  163.28    8.90
 -16  12   2  164.38   10.40
 -14 -12   2  278.67   14.40
 -14 -12   2  267.87   12.30
 -14 -12   2  238.38   10.50
  14 -12  -2  275.27   14.60
 -14  12   2  267.77    9.90
 -14  12   2  269.37   13.50
 -14  12   2  262.97   13.30
  14  12  -2  278.57   13.90
 -14  12   2  262.37   10.70
  14  12  -2  277.27   12.60
 -12 -12   2   54.99    5.90
 -12 -12   2   55.59    3.50
 -12 -12   2   50.09    4.50
  12 -12  -2   61.09    6.20
 -12  12   2   66.59    5.60
  12  12  -2   56.19    5.40
  12  12  -2   51.39    5.50
 -12  12   2   55.59    3.90
  10 -12  -2  226.08    8.90
 -10 -12   2  222.18    8.70
 -10 -12   2  218.98   11.50
 -10 -12   2  223.38    9.80
  10 -12  -2  226.58   11.60
 -10  12   2  225.78    9.80
 -10  12   2  216.48   10.70
  10  12  -2  224.58   10.90
 -10  12   2  223.68   10.60
 -10  12   2  219.88   10.40
  10  12  -2  226.08   10.30
  -8 -12   2  412.86   16.30
   8 -12  -2  445.36   15.90
  -8 -12   2  432.96   17.60
   8 -12  -2  427.16   18.10
  -8 -12   2  443.16   19.60
   8  12  -2  398.56   16.20
   8  12  -2  431.06   15.50
  -8  12   2  442.26   17.50
   8  12  -2  469.35   17.20
  -8  12   2  453.55   17.20
  -8  12   2  444.66   17.20
   8  12  -2  441.16   17.40
  -8  12   2  416.06   16.60
  -6 -12   2  966.80   35.30
  -6 -12   2 1021.90   36.20
  -6 -12   2 1026.50   34.20
   6 -12  -2  973.40   34.10
   6 -12  -2  980.40   35.90
   6  12  -2  998.00   35.10
  -6  12   2  972.40   35.60
   6  12  -2  957.50   34.30
  -6  12   2 1012.50   35.40
  -6  12   2  985.60   34.80
   6  12  -2  961.90   33.70
   6  12  -2  995.50   35.00
  -6  12   2  928.31   34.60
  -6  12   2  965.40   34.90
  -6  12   2  991.40   34.30
   4 -12  -2  107.29    5.80
   4 -12  -2  116.89    5.30
  -4 -12   2  108.59    6.50
  -4 -12   2  101.19    5.60
  -4 -12   2  109.19    5.00
   4  12  -2  107.09    6.20
  -4  12   2  123.19    5.50
  -4  12   2  122.79    6.40
  -4  12   2  114.09    5.00
   4  12  -2  108.09    5.80
   4  12  -2  103.19    5.10
  -4  12   2  113.19    5.60
  -4  12   2  117.79    5.70
   4  12  -2  102.99    5.50
  -2 -12   2  480.55   16.40
   2 -12  -2  449.76   16.70
   2 -12  -2  445.46   17.30
  -2 -12   2  438.96   16.90
  -2 -12   2  427.56   17.90
  -2  12   2  472.55   16.10
  -2  12   2  453.55   16.40
   2  12  -2  461.25   16.80
  -2  12   2  443.06   17.10
   2  12  -2  456.05   16.80
  -2  12   2  467.85   18.20
  -2  12   2  456.15   17.20
  -2  12   2  455.45   17.80
   2  12  -2  459.85   17.20
   0 -12   2 1192.38   42.10
   0 -12   2 1168.38   40.30
   0 -12  -2 1159.18   41.40
   0 -12  -2 1183.68   40.70
   0  12   2 1194.38   39.60
   0  12  -2 1162.48   41.10
   0  12  -2 1212.28   40.60
   0  12  -2 1256.17   42.80
   0  12   2 1170.28   42.10
   0  12   2 1137.59   39.90
   0  12  -2 1180.28   41.00
   0  12   2 1151.98   41.20
   0  12  -2 1167.88   40.60
   0  12  -2 1155.68   40.60
  -2 -12  -2 1333.77   45.80
   2 -12   2 1315.47   45.50
   2 -12   2 1344.07   47.30
  -2 -12  -2 1354.26   46.80
  -2 -12  -2 1329.57   48.00
   2  12   2 1252.67   46.00
  -2  12  -2 1336.87   45.60
  -2  12  -2 1344.37   45.90
  -2  12  -2 1321.67   45.60
   2  12   2 1367.06   47.30
  -2  12  -2 1305.27   47.00
   2  12   2 1314.67   46.60
  -2  12  -2 1337.27   46.00
  -2  12  -2 1350.36   46.20
  -4 -12  -2  122.19    5.90
   4 -12   2  124.99    6.00
  -4 -12  -2  114.39    6.80
  -4 -12  -2  111.19    6.80
   4 -12   2  126.99    5.90
  -4  12  -2  126.89    5.50
   4  12   2  121.89    6.80
   4  12   2  121.19    6.10
  -4  12  -2  136.49    6.10
  -4  12  -2  122.39    6.20
   4  12   2  123.79    7.00
  -4  12  -2  129.89    7.00
  -4  12  -2  122.59    5.70
   6 -12   2  194.88    9.00
  -6 -12  -2  201.98   10.10
   6 -12   2  197.48    8.70
  -6  12  -2  198.18    8.50
  -6  12  -2  197.78    8.00
   6  12   2  208.68   10.10
  -6  12  -2  206.08   10.50
  -6  12  -2  201.08    8.70
   6  12   2  197.08    8.80
  -8 -12  -2 1312.97   47.10
   8 -12   2 1334.27   45.30
  -8 -12  -2 1235.78   43.30
   8 -12   2 1288.27   45.80
  -8 -12  -2 1290.27   43.40
  -8  12  -2 1306.17   44.60
  -8  12  -2 1331.47   47.60
   8  12   2 1193.58   44.90
  -8  12  -2 1301.67   44.00
  -8  12  -2 1264.87   45.30
   8  12   2 1308.37   46.80
 -10 -12  -2  298.17   11.10
  10 -12   2  300.67   12.90
 -10 -12  -2  292.67   11.10
 -10 -12  -2  292.27   14.50
 -10  12  -2  316.17   15.00
  10  12   2  300.07   14.30
  10  12   2  268.97   12.10
 -10  12  -2  291.97   11.10
  10  12   2  293.97   11.90
 -10  12  -2  289.57   11.50
 -12 -12  -2   59.29    3.90
 -12 -12  -2   60.99    6.50
  12 -12   2   55.99    5.90
  12 -12   2   55.19    5.30
 -12 -12  -2   63.19    3.80
 -12  12  -2   59.89    3.20
 -12  12  -2   66.39    6.70
  12  12   2   74.29    6.80
  12  12   2   63.59    4.40
 -12  12  -2   60.89    3.30
 -14 -12  -2   21.20    3.10
 -14 -12  -2   28.60    3.30
 -14 -12  -2   22.40    4.70
  14 -12   2   41.60    5.30
  14  12   2   28.00    3.60
  14  12   2   16.40    4.80
 -14  12  -2   31.30    5.90
  16 -12   2  258.87   14.60
 -16 -12  -2  322.67   15.40
 -16 -12  -2  246.48   15.20
  16  12   2  280.57   15.40
  16  12   2  245.98   11.20
 -16  12  -2  250.97   15.30
  18 -12   2   67.29    8.10
 -18 -12  -2   57.89    8.70
 -18 -12  -2   70.39    5.60
 -18  12  -2   71.39    9.00
 -18  12  -2   71.99    7.80
  18  12   2   64.59    9.10
 -20 -12  -2   23.70    6.70
  20 -12   2   21.20    5.90
  20  12   2   23.40    6.60
 -20  12  -2   15.40    5.30
 -20  12  -2   21.60    7.50
  21 -13  -2   41.00   11.90
 -21 -13   2   36.50    6.20
 -21 -13   2   26.30    8.40
 -21  13   2   38.00    7.20
 -21  13   2   50.09    8.20
  21  13  -2   44.30    8.30
  19 -13  -2   74.69    8.80
 -19 -13   2   75.79    8.60
 -19 -13   2   86.19    6.80
  19  13  -2   75.29    8.90
 -19  13   2   88.79    8.80
 -19  13   2   67.99    7.90
  19  13  -2   81.99    6.30
  17 -13  -2    1.90    3.60
 -17 -13   2    2.80    2.30
 -17 -13   2    2.40    3.00
 -17  13   2   -0.90    3.40
  17  13  -2    3.80    2.70
 -17  13   2   -1.70    2.90
  17  13  -2    5.60    4.10
  15 -13  -2  316.07   15.90
 -15 -13   2  294.57   15.60
 -15 -13   2  288.87   13.10
  15  13  -2  302.77   15.20
 -15  13   2  284.87   10.60
 -15  13   2  290.57   14.60
 -15  13   2  306.37   14.70
 -15  13   2  251.57   10.90
  15  13  -2  289.17   13.40
 -13 -13   2  178.78   11.00
  13 -13  -2  172.28   11.10
 -13 -13   2  164.68    9.30
 -13 -13   2  172.48    8.90
 -13  13   2  199.38   10.50
 -13  13   2  186.38    8.30
 -13  13   2  182.58    7.40
 -13  13   2  183.68   10.20
  13  13  -2  184.38   10.50
  13  13  -2  183.58    9.50
 -11 -13   2  131.29    9.00
  11 -13  -2  140.19    9.10
 -11 -13   2  144.69    7.20
 -11 -13   2  136.59    6.10
 -11  13   2  148.89    7.20
 -11  13   2  143.99    8.30
  11  13  -2  141.29    8.50
 -11  13   2  159.68    8.60
  11  13  -2  143.29    7.90
  -9 -13   2   80.59    6.40
   9 -13  -2   76.79    4.30
  -9 -13   2   90.89    4.90
   9 -13  -2   79.49    6.30
  -9  13   2   79.19    5.30
   9  13  -2   76.49    6.40
  -9  13   2   80.09    5.20
  -9  13   2   83.09    5.80
  -9  13   2   82.39    5.60
   9  13  -2   79.19    5.60
  -7 -13   2 1408.16   60.79
   7 -13  -2 1604.94   54.29
  -7 -13   2 1536.25   55.69
  -7 -13   2 1690.73   54.39
   7 -13  -2 1653.83   56.59
  -7  13   2 1703.43   55.99
   7  13  -2 1583.84   55.49
  -7  13   2 1618.14   55.39
   7  13  -2 1597.94   55.39
  -7  13   2 1585.64   55.19
   7  13  -2 1519.15   53.59
  -7  13   2 1535.05   54.49
  -5 -13   2 1305.67   46.40
  -5 -13   2 1367.16   47.50
   5 -13  -2 1305.07   45.40
  -5 -13   2 1425.26   45.20
   5  13  -2 1243.98   45.50
   5  13  -2 1292.77   45.00
   5  13  -2 1284.27   47.90
  -5  13   2 1298.17   46.00
  -5  13   2 1288.07   46.10
  -5  13   2 1354.86   45.80
   5  13  -2 1386.96   46.40
   5  13  -2 1303.87   46.00
  -5  13   2 1275.07   46.70
  -5  13   2 1336.97   45.30
   3 -13  -2  235.18    9.20
  -3 -13   2  211.88    9.30
  -3 -13   2  223.18    8.60
  -3 -13   2  214.58   10.40
   3 -13  -2  220.08    9.70
  -3  13   2  232.18    9.60
  -3  13   2  224.68    9.50
  -3  13   2  241.48    9.00
   3  13  -2  212.98    9.60
   3  13  -2  208.28    9.20
   3  13  -2  214.48    9.00
  -3  13   2  231.08   10.60
   3  13  -2  207.18    9.00
   3  13  -2  204.08   10.00
  -3  13   2  235.68    8.60
   1 -13  -2 2019.70   70.79
  -1 -13   2 2046.20   71.59
   1 -13  -2 2046.80   70.09
  -1 -13   2 2132.59   69.59
   1  13  -2 2077.69   70.09
  -1  13   2 2048.30   70.69
  -1  13   2 2053.89   70.49
   1  13  -2 2046.60   70.09
   1  13  -2 2067.19   71.39
  -1  13   2 2081.59   69.49
  -1  13   2 2035.90   71.59
   1  13  -2 2130.99   70.39
  -1  13   2 2048.59   71.39
  -1  13   2 2052.79   69.09
   1  13  -2 2039.10   70.59
  -1 -13  -2  831.22   29.60
  -1 -13  -2  794.62   31.10
   1 -13   2  785.52   28.20
  -1 -13  -2  800.02   28.60
   1 -13   2  822.72   30.20
   1  13   2  771.12   28.90
  -1  13  -2  811.82   29.00
   1  13   2  826.92   30.10
  -1  13  -2  804.62   28.70
  -1  13  -2  801.42   28.50
   1  13   2  824.02   27.20
   1  13   2  826.72   29.40
  -1  13  -2  809.52   28.50
  -1  13  -2  811.92   29.00
   1  13   2  822.12   27.40
  -1  13  -2  798.92   29.80
  -3 -13  -2  601.84   23.70
   3 -13   2  605.94   21.90
  -3 -13  -2  647.54   23.60
  -3 -13  -2  616.34   22.20
   3 -13   2  602.54   23.70
  -3  13  -2  616.64   23.30
  -3  13  -2  627.94   22.40
  -3  13  -2  621.34   22.00
   3  13   2  595.94   23.10
  -3  13  -2  586.44   23.40
  -3  13  -2  646.74   22.50
   3  13   2  556.44   22.30
   3  13   2  624.44   23.70
   5 -13   2   26.70    3.50
  -5 -13  -2   19.70    2.60
   5 -13   2   20.90    2.70
  -5 -13  -2   32.30    4.60
   5  13   2   35.70    4.90
  -5  13  -2   24.40    3.80
  -5  13  -2   18.90    2.60
  -5  13  -2   20.90    2.60
  -5  13  -2   22.60    2.30
  -5  13  -2   21.10    2.10
   5  13   2   21.40    3.20
   7 -13   2  817.92   30.60
  -7 -13  -2  845.22   32.00
   7 -13   2  851.31   30.20
  -7  13  -2  852.21   32.50
  -7  13  -2  852.41   29.90
  -7  13  -2  821.52   30.80
   7  13   2  815.42   31.70
  -7  13  -2  843.32   29.20
  -9 -13  -2  120.39    8.40
  -9 -13  -2  122.59    4.90
   9 -13   2  116.29    7.40
  -9 -13  -2  131.19    5.00
   9 -13   2  129.29    7.10
  -9  13  -2  137.59    8.90
   9  13   2  124.89    6.40
  -9  13  -2  125.39    6.20
   9  13   2  138.09    8.40
  -9  13  -2  122.89    5.60
 -11 -13  -2  261.37   13.30
 -11 -13  -2  226.98    9.30
 -11 -13  -2  244.48    9.40
  11 -13   2  246.58   12.00
  11 -13   2  240.28   11.30
 -11  13  -2  227.98    9.30
 -11  13  -2  229.18   13.00
  11  13   2  242.28   12.70
 -11  13  -2  228.28    9.60
  13 -13   2   40.00    5.70
 -13 -13  -2   38.20    6.60
 -13 -13  -2   28.20    2.80
 -13 -13  -2   22.30    2.50
 -13  13  -2   41.60    6.90
  13  13   2   23.40    3.50
  13  13   2   26.50    5.10
 -15 -13  -2  132.79    6.90
  15 -13   2  134.79    9.60
 -15 -13  -2  134.09   10.30
  15  13   2  144.19   10.40
  15  13   2  141.09    7.80
 -15  13  -2  116.99   11.50
 -17 -13  -2  234.68   14.90
 -17 -13  -2  226.48   11.00
  17 -13   2  246.88   14.30
 -17  13  -2  243.98   15.30
  17  13   2  231.88   14.60
  17  13   2  230.18   10.50
 -17  13  -2  247.78   13.40
  19 -13   2    4.60    4.40
  19  13   2   10.30   11.40
 -19  13  -2    8.10    5.00
  22 -14  -2   14.30    6.10
 -22  14   2   16.90    6.00
  20 -14  -2   40.40    7.30
 -20 -14   2   26.60    6.30
 -20 -14   2   32.80    5.40
 -20  14   2   18.60    6.00
 -20  14   2   33.60    9.20
  20  14  -2   29.30    7.20
 -18 -14   2    7.60    3.10
  18 -14  -2    3.30    4.00
 -18 -14   2    1.60    3.10
  18  14  -2    6.20    3.20
 -18  14   2    5.60    4.20
  18  14  -2    7.50    4.40
 -18  14   2   -0.20    3.00
 -16 -14   2    9.30    4.20
  16  14  -2    8.40    3.20
 -16  14   2    1.40    3.40
 -16  14   2    5.40    3.10
  16  14  -2    1.60    3.50
 -14 -14   2   67.99    4.00
 -14 -14   2   73.69    7.50
  14 -14  -2   62.09    7.30
 -14 -14   2   70.39    5.30
  14  14  -2   82.39    7.30
 -14  14   2   65.99    6.60
 -14  14   2   78.49    6.80
 -14  14   2   75.29    4.00
  14  14  -2   76.79    6.20
 -14  14   2   67.49    4.40
  12 -14  -2   17.50    4.90
 -12 -14   2   18.70    2.20
 -12 -14   2   15.10    4.40
 -12 -14   2   20.40    3.30
 -12  14   2   17.80    3.90
  12  14  -2   18.40    4.30
 -12  14   2   14.80    3.60
 -12  14   2   16.80    4.30
  12  14  -2   20.10    3.60
 -10 -14   2   24.30    2.10
  10 -14  -2   32.60    5.00
 -10 -14   2   32.60    5.60
 -10 -14   2   25.50    2.90
  10  14  -2   29.90    4.20
 -10  14   2   31.00    4.10
 -10  14   2   33.00    3.20
  10  14  -2   32.60    4.80
 -10  14   2   35.00    4.60
  -8 -14   2   59.19    3.60
   8 -14  -2   49.50    5.20
   8 -14  -2   47.50    3.50
  -8 -14   2   59.79    5.60
  -8  14   2   53.49    5.00
  -8  14   2   45.50    3.80
   8  14  -2   53.89    2.90
   8  14  -2   54.29    5.30
  -8  14   2   54.49    4.10
   8  14  -2   60.29    4.80
  -8  14   2   52.39    4.70
  -6 -14   2   13.70    3.70
  -6 -14   2   16.20    2.10
  -6 -14   2    8.90    2.70
   6 -14  -2   15.70    2.40
   6  14  -2   11.40    2.70
  -6  14   2   18.00    3.00
  -6  14   2    9.90    3.10
   6  14  -2   15.90    3.10
  -6  14   2   16.70    2.80
   6  14  -2   13.10    1.90
  -6  14   2   15.70    2.80
  -6  14   2   15.10    2.00
  -4 -14   2  312.17   13.10
   4 -14  -2  313.77   13.20
  -4 -14   2  306.67   14.10
  -4 -14   2  324.37   11.80
   4 -14  -2  329.87   12.50
  -4  14   2  321.77   13.10
  -4  14   2  300.97   12.80
   4  14  -2  328.27   12.90
   4  14  -2  318.87   12.20
  -4  14   2  329.87   12.10
   4  14  -2  326.27   13.30
  -4  14   2  326.87   12.60
  -4  14   2  315.97   13.60
  -4  14   2  339.27   14.40
   2 -14  -2   30.20    3.20
  -2 -14   2   25.30    2.60
  -2 -14   2   31.70    3.70
   2 -14  -2   30.40    2.80
  -2 -14   2   28.90    2.20
  -2  14   2   32.30    2.20
  -2  14   2   28.80    2.80
  -2  14   2   30.70    2.40
  -2  14   2   30.10    3.60
   2  14  -2   25.60    3.20
   2  14  -2   28.90    2.60
  -2  14   2   26.20    2.70
   2  14  -2   28.20    2.50
  -2  14   2   31.60    3.30
   2  14  -2   27.40    2.70
   2  14  -2   25.80    3.10
   0 -14   2   76.39    3.90
   0 -14   2   88.09    5.80
   0 -14  -2   85.29    4.60
   0 -14  -2   79.69    5.10
   0  14   2   85.39    3.40
   0  14  -2   67.69    5.00
   0  14  -2   77.49    4.30
   0  14  -2   76.09    4.30
   0  14   2   75.79    4.60
   0  14  -2   68.49    4.30
   0  14   2   74.59    5.40
   0  14  -2   79.29    4.40
   0  14  -2   77.09    4.80
   0  14   2   77.79    4.90
  -2 -14  -2   97.09    5.20
   2 -14   2  102.69    4.90
  -2 -14  -2   98.79    6.20
  -2 -14  -2   99.19    6.10
   2 -14   2   98.59    6.40
  -2  14  -2  114.69    5.70
  -2  14  -2  101.59    5.40
   2  14   2  105.19    6.40
   2  14   2   87.49    5.60
  -2  14  -2   99.49    4.90
  -2  14  -2  103.79    5.40
   2  14   2   78.79    5.10
  -2  14  -2  100.09    6.10
  -2  14  -2  104.79    5.10
  -4 -14  -2   20.60    3.50
  -4 -14  -2   12.90    2.40
   4 -14   2   15.70    2.50
  -4  14  -2   18.30    2.50
  -4  14  -2   13.70    2.00
  -4  14  -2   17.00    2.70
   4  14   2   15.70    3.60
  -4  14  -2   13.40    2.60
  -6 -14  -2   62.29    5.40
   6 -14   2   58.49    4.40
   6 -14   2   58.39    4.80
   6  14   2   51.39    5.00
  -6  14  -2   56.79    5.50
  -6  14  -2   53.19    4.00
  -6  14  -2   55.59    3.70
  -6  14  -2   57.79    3.70
   8 -14   2   16.20    3.30
   8 -14   2   22.90    3.50
  -8 -14  -2   14.70    3.70
  -8  14  -2   19.60    4.60
   8  14   2   18.80    4.00
  -8  14  -2   16.60    2.90
  -8  14  -2   16.20    2.10
  -8  14  -2   24.60    3.40
  10 -14   2   54.29    5.40
 -10 -14  -2   65.29    6.40
  10 -14   2   65.49    5.20
 -10  14  -2   59.69    3.60
 -10  14  -2   56.09    6.20
  10  14   2   64.99    6.20
 -10  14  -2   56.59    4.10
  10  14   2   56.19    4.30
 -12 -14  -2   26.90    5.60
  12 -14   2   25.50    4.40
 -12 -14  -2   28.20    2.30
 -12 -14  -2   22.90    2.20
  12 -14   2   28.80    4.90
  12  14   2   32.20    5.50
 -12  14  -2   20.60    2.30
 -12  14  -2   38.80    6.60
  12  14   2   28.80    3.50
 -12  14  -2   26.10    2.50
 -14 -14  -2   40.90    3.40
  14 -14   2   45.60    5.90
 -14 -14  -2   45.80    3.40
 -14 -14  -2   54.99    6.90
 -14  14  -2   53.79    6.70
  14  14   2   42.10    4.30
  14  14   2   54.69    7.70
 -16 -14  -2   20.30    6.00
 -16 -14  -2   25.60    3.10
  16  14   2   19.50    5.30
 -16  14  -2   20.40    5.90
  16  14   2   34.90    4.20
  18 -14   2   21.60    5.60
 -18 -14  -2   15.50    5.10
 -18  14  -2   19.30    5.70
 -18  14  -2   28.20    6.70
  18  14   2   27.80    6.70
  20 -14   2   23.90    7.10
 -20 -14  -2   14.90    5.90
  20  14   2   15.60    6.10
 -20  14  -2   17.50    6.10
 -20  14  -2    7.30    5.60
 -21 -15   2    0.60    4.40
  21 -15  -2   -0.60    4.20
 -21  15   2   -6.00    4.20
 -21  15   2    0.60    4.60
  21  15  -2    2.20    5.80
 -19 -15   2   13.90    3.70
 -19 -15   2    4.70    4.00
  19 -15  -2   15.90    5.10
  19  15  -2    5.60    4.60
  19  15  -2   19.40    4.40
 -19  15   2    1.80    3.90
 -19  15   2    9.80    5.30
 -17 -15   2    1.90    3.20
 -17 -15   2    5.20    2.50
  17 -15  -2    0.10    3.10
 -17  15   2    4.90    3.90
  17  15  -2    4.50    3.30
  17  15  -2    3.50    3.90
 -17  15   2    2.50    3.20
  15 -15  -2   52.99    7.40
 -15 -15   2   60.29   12.10
 -15 -15   2   54.09    4.60
  15  15  -2   54.99    5.80
  15  15  -2   60.99    6.80
 -15  15   2   52.09    6.10
 -15  15   2   58.09    3.90
 -15  15   2   57.99    3.40
 -15  15   2   57.59    6.50
  13 -15  -2   -0.70    2.90
 -13 -15   2    0.50    3.00
 -13 -15   2    0.10    1.70
 -13 -15   2   -0.50    1.30
 -13  15   2    3.10    2.40
  13  15  -2    0.40    2.50
 -13  15   2    1.50    1.50
  13  15  -2   -1.10    2.80
 -13  15   2    0.60    2.60
 -13  15   2   -0.20    1.80
 -11 -15   2   21.90    4.90
 -11 -15   2   16.30    1.90
 -11 -15   2   22.50    3.10
  11 -15  -2   22.70    5.00
 -11  15   2   22.80    4.30
  11  15  -2   19.70    3.80
 -11  15   2   21.80    4.30
 -11  15   2   26.50    3.60
  11  15  -2   20.30    4.30
  -9 -15   2   79.09    6.70
   9 -15  -2   71.29    6.30
  -9 -15   2   69.89    4.00
  -9  15   2   71.19    5.60
   9  15  -2   71.49    5.50
   9  15  -2   59.09    5.30
  -9  15   2   71.79    5.60
  -9  15   2   63.09    4.50
  -9  15   2   75.99    5.50
  -7 -15   2   61.59    5.70
   7 -15  -2   65.69    4.00
  -7 -15   2   57.99    3.30
  -7 -15   2   50.19    4.40
  -7  15   2   58.99    4.40
  -7  15   2   63.19    4.70
  -7  15   2   63.99    5.00
   7  15  -2   57.39    3.10
  -7  15   2   51.49    4.10
   7  15  -2   57.29    4.70
   7  15  -2   56.29    4.80
  -5 -15   2  167.58    9.30
   5 -15  -2  159.48    7.50
  -5 -15   2  188.78    6.80
  -5 -15   2  168.68    8.30
   5 -15  -2  167.68    8.40
  -5  15   2  170.78    9.30
  -5  15   2  159.78    7.70
   5  15  -2  163.78    8.10
  -5  15   2  167.78    7.30
   5  15  -2  161.78    6.90
   5  15  -2  206.58   12.10
  -5  15   2  139.39    7.70
   3 -15  -2   -0.40    1.50
  -3 -15   2   -1.40    1.60
   3 -15  -2    1.40    1.60
  -3 -15   2    1.50    1.00
  -3 -15   2    2.20    1.40
   3  15  -2    0.90    1.80
  -3  15   2    2.40    1.10
   3  15  -2    0.30    1.40
  -3  15   2    0.20    1.30
   3  15  -2   -1.40    1.10
  -3  15   2    1.40    1.30
  -3  15   2    2.00    1.70
  -3  15   2    0.70    1.80
  -1 -15   2   34.60    2.40
   1 -15  -2   25.50    2.80
  -1 -15   2   31.20    3.90
   1 -15  -2   27.20    3.30
  -1  15   2   24.80    3.10
   1  15  -2   24.60    2.60
  -1  15   2   29.20    3.60
   1  15  -2   27.30    3.20
  -1  15   2   27.10    2.20
  -1  15   2   27.90    2.00
   1  15  -2   30.50    2.80
  -1 -15  -2   91.49    5.10
  -1 -15  -2   91.59    5.80
  -1 -15  -2   81.39    5.80
   1 -15   2   92.29    6.30
   1 -15   2   88.29    4.50
   1  15   2   91.29    6.10
  -1  15  -2   92.59    5.10
   1  15   2   89.69    3.50
  -1  15  -2   92.79    4.90
  -1  15  -2   78.59    4.60
  -1  15  -2   93.29    5.40
  -1  15  -2   88.59    5.10
   1  15   2   88.49    3.70
   1  15   2   85.19    5.50
   3 -15   2  135.99    6.20
  -3 -15  -2  124.39    6.60
   3 -15   2  136.39    7.80
  -3 -15  -2  126.09    7.30
  -3  15  -2  122.89    6.00
  -3  15  -2  127.49    6.10
  -3  15  -2  128.89    6.60
  -3  15  -2  139.09    6.80
  -3  15  -2  123.09    6.60
   3  15   2  118.49    7.40
   5 -15   2  100.19    5.50
  -5 -15  -2   95.59    6.70
  -5  15  -2  102.99    7.30
  -5  15  -2   88.69    5.10
  -5  15  -2  107.89    5.70
  -5  15  -2   92.99    4.90
   5  15   2  104.09    6.80
   7 -15   2  110.79    6.20
   7 -15   2  113.09    6.60
  -7 -15  -2  113.99    7.70
   7  15   2  115.99    7.60
  -7  15  -2  101.49    5.80
  -7  15  -2   98.39    5.80
  -7  15  -2  105.09    5.30
  -7  15  -2  121.99    8.20
  -9 -15  -2    5.80    3.40
   9 -15   2    3.00    2.30
   9 -15   2    1.50    2.20
  -9  15  -2    2.70    1.60
   9  15   2    5.10    3.50
  -9  15  -2    5.80    2.10
   9  15   2    4.30    2.10
  -9  15  -2    5.90    3.10
  11 -15   2   10.90    3.30
 -11 -15  -2   17.20    4.60
  11 -15   2   15.00    3.50
 -11  15  -2    7.80    1.80
  11  15   2   13.00    4.30
 -11  15  -2   12.50    4.20
 -11  15  -2   12.10    2.40
  11  15   2   14.40    2.90
 -13 -15  -2    2.50    1.20
 -13 -15  -2   -3.10    2.50
  13 -15   2    4.00    2.90
  13  15   2    1.20    2.30
 -13  15  -2    1.80    3.30
 -13  15  -2   -0.20    1.20
 -13  15  -2    3.00    1.30
  13  15   2    5.40    3.80
 -15 -15  -2    6.90    4.00
  15 -15   2    9.10    4.20
 -15 -15  -2    7.10    1.80
  15  15   2   10.90    3.20
 -15  15  -2    0.90    3.20
  15  15   2   10.70    4.50
 -17 -15  -2   24.90    6.30
  17 -15   2   27.30    5.50
  17  15   2   35.30    4.50
  17  15   2   25.40    6.50
 -17  15  -2   26.10    6.30
 -17  15  -2   17.50    4.80
  19 -15   2    4.70    4.30
 -19 -15  -2    5.70    4.90
  19  15   2    4.00    5.50
 -19  15  -2    3.60    4.30
 -19  15  -2    6.60    4.50
 -20 -16   2   24.70    6.20
  20 -16  -2   29.10    8.70
 -20  16   2   10.40    4.70
 -20  16   2   20.70    5.80
  20  16  -2   15.60    6.80
  18 -16  -2   59.79    9.30
 -18 -16   2   41.60    5.10
 -18 -16   2   36.50    7.40
  18  16  -2   60.39    8.80
 -18  16   2   60.59    7.90
  18  16  -2   65.09    6.00
 -18  16   2   41.50    9.40
 -16 -16   2  115.49   10.00
  16 -16  -2  129.89   10.20
 -16 -16   2  114.19    6.80
 -16  16   2  131.99    9.50
 -16  16   2  119.89    5.30
 -16  16   2  119.29    8.90
  16  16  -2  127.59    8.20
  16  16  -2  130.99    9.70
 -14 -16   2  246.28   10.30
 -14 -16   2  227.48   13.60
  14 -16  -2  236.68   13.60
 -14 -16   2  198.38    8.80
 -14  16   2  238.48   12.50
 -14  16   2  219.78   10.20
  14  16  -2  236.88   11.90
 -14  16   2  223.88    9.30
  14  16  -2  222.68   12.60
 -14  16   2  239.88   12.60
 -12 -16   2   67.99    4.20
 -12 -16   2   53.79    3.10
  12 -16  -2   57.29    6.60
 -12 -16   2   59.09    6.70
 -12  16   2   60.59    5.80
 -12  16   2   60.79    4.00
 -12  16   2   49.80    4.30
 -12  16   2   56.09    5.70
  12  16  -2   63.79    5.70
  12  16  -2   67.39    6.20
 -10 -16   2    5.50    1.20
 -10 -16   2    5.80    1.70
  10 -16  -2    1.10    2.80
 -10 -16   2    6.40    3.40
  10  16  -2    6.60    2.90
  10  16  -2    2.90    2.80
 -10  16   2    3.20    2.60
 -10  16   2    7.00    3.40
  -8 -16   2  122.29    5.40
   8 -16  -2  120.19    8.00
  -8 -16   2  121.19    8.30
   8  16  -2  127.29    8.20
  -8  16   2  115.79    7.00
  -8  16   2  121.99    7.60
   8  16  -2  127.49    7.40
  -8  16   2  121.19    8.20
  -6 -16   2  162.18    9.30
  -6 -16   2  164.48    6.30
   6 -16  -2  156.98    7.40
  -6 -16   2  155.78    8.20
  -6  16   2  164.38    7.90
  -6  16   2  160.48    8.10
   6  16  -2  147.99    8.20
   6  16  -2  152.28    6.30
  -6  16   2  159.88    7.60
   6  16  -2  149.69    8.00
   4 -16  -2   32.80    3.20
  -4 -16   2   31.80    4.60
  -4 -16   2   31.90    2.20
   4 -16  -2   30.20    3.70
  -4 -16   2   27.90    3.10
  -4  16   2   34.00    3.20
   4  16  -2   28.70    3.30
  -4  16   2   27.70    2.50
  -4  16   2   36.40    3.50
  -4  16   2   35.00    5.00
   4  16  -2   31.80    3.70
   4  16  -2   29.80    2.70
  -2 -16   2    3.20    1.30
   2 -16  -2    5.70    2.20
  -2 -16   2   -1.10    3.00
   2 -16  -2    2.90    2.00
   2  16  -2    4.20    1.80
   2  16  -2    1.40    2.30
  -2  16   2    0.70    1.90
  -2  16   2    1.00    1.50
  -2  16   2    2.80    1.60
   2  16  -2    3.80    1.70
  -2  16   2    2.10    1.70
  -2  16   2    3.00    1.20
   0 -16  -2  136.29    8.00
   0 -16   2  169.48   10.40
   0 -16  -2  144.99    7.80
   0 -16   2  134.79    6.10
   0  16   2  139.29    5.80
   0  16  -2  159.28    7.20
   0  16  -2  141.29    6.80
   0  16  -2  134.29    7.30
   0  16  -2  144.79    7.00
   0  16   2  134.79    8.10
   0  16   2  143.99    6.60
   0  16   2  133.19    7.30
  -2 -16  -2  121.59    6.20
   2 -16   2  120.29    8.60
  -2 -16  -2  117.09    7.10
   2 -16   2  116.29    5.60
  -2  16  -2  109.99    6.10
  -2  16  -2  112.29    6.30
  -2  16  -2  112.99    5.80
   2  16   2  112.79    7.20
  -2  16  -2  115.69    6.20
   4 -16   2   36.30    3.40
  -4 -16  -2   44.70    4.70
  -4  16  -2   41.10    3.80
   4  16   2   52.49    4.80
  -4  16  -2   42.50    3.10
  -4  16  -2   40.80    3.70
  -6 -16  -2  281.17   13.70
   6 -16   2  286.47   11.90
  -6  16  -2  292.47   14.30
  -6  16  -2  290.37   12.10
   6  16   2  286.77   13.70
  -6  16  -2  301.67   14.30
  -6  16  -2  254.27   11.70
  -8 -16  -2  430.56   18.90
   8 -16   2  435.86   16.90
   8 -16   2  404.46   17.20
  -8  16  -2  425.36   16.50
  -8  16  -2  385.96   15.70
   8  16   2  403.16   16.40
  -8  16  -2  426.16   19.30
   8  16   2  436.06   18.70
  10 -16   2  267.67   12.90
 -10 -16  -2  278.47   14.50
  10 -16   2  274.97   12.40
 -10  16  -2  255.57   11.40
 -10  16  -2  242.68   10.80
  10  16   2  290.27   12.00
 -10  16  -2  288.07   14.90
  10  16   2  285.07   14.10
 -12 -16  -2   11.70    3.60
  12 -16   2    5.70    3.10
  12  16   2    6.10    2.80
 -12  16  -2   10.60    2.50
 -12  16  -2    5.30    3.50
  12  16   2    3.90    3.50
 -12  16  -2    4.40    1.60
  14 -16   2   44.60    6.70
 -14 -16  -2   60.79    8.50
  14  16   2   48.30    7.10
  14  16   2   58.59    5.10
 -16 -16  -2  123.89   10.80
  16 -16   2  118.69    9.70
 -16  16  -2  121.19   10.90
  16  16   2  140.89   10.90
 -16  16  -2  149.59    9.90
  16  16   2  141.59    8.10
  18 -16   2   25.60    6.40
 -18  16  -2   28.50   10.30
 -18  16  -2   16.50    6.20
  21 -17  -2   62.09   13.90
 -21  17   2   81.49    9.50
 -19 -17   2   16.70    5.30
  19 -17  -2   19.00    5.60
 -19  17   2   10.20    5.10
 -19  17   2   18.20    7.30
  19  17  -2   22.40    6.10
  19  17  -2   17.00    4.40
 -17 -17   2  111.89    6.80
  17 -17  -2  150.68   11.10
 -17 -17   2  136.99   10.90
  17  17  -2  125.79    8.50
  17  17  -2  120.89   10.00
 -17  17   2  139.49   10.20
 -17  17   2  129.59    9.70
 -15 -17   2  214.68   13.70
 -15 -17   2  196.78    9.40
  15  17  -2  221.68   13.00
 -15  17   2  215.98    9.00
  15  17  -2  226.08   11.80
 -15  17   2  230.68   12.70
 -15  17   2  219.78   12.50
  13 -17  -2  324.97   16.50
 -13 -17   2  341.47   16.90
 -13 -17   2  280.47   11.50
 -13 -17   2  289.37   12.40
 -13  17   2  325.87   12.60
  13  17  -2  325.17   15.60
 -13  17   2  326.77   15.30
  13  17  -2  344.97   15.00
 -13  17   2  334.67   15.80
  11 -17  -2   17.70    4.60
 -11 -17   2   23.00    5.30
 -11 -17   2   11.70    1.50
 -11 -17   2   14.60    2.20
 -11  17   2   21.60    4.00
  11  17  -2   13.00    3.80
  11  17  -2   15.50    3.90
 -11  17   2   17.10    4.10
  -9 -17   2  134.49    9.10
   9 -17  -2  141.19    9.00
  -9 -17   2  137.29    5.50
  -9  17   2  135.49    7.80
   9  17  -2  126.19    7.90
   9  17  -2  121.99    7.90
  -7 -17   2   87.59    3.80
  -7 -17   2   86.59    7.10
  -7  17   2   79.79    5.60
   7  17  -2   77.59    4.60
   7  17  -2   82.79    6.00
  -7  17   2   90.69    6.40
   7  17  -2   93.69    6.00
  -5 -17   2  693.33   27.50
  -5 -17   2  720.03   25.20
   5 -17  -2  750.12   27.80
  -5 -17   2  746.63   29.00
   5 -17  -2  759.12   26.70
   5  17  -2  669.03   25.50
  -5  17   2  749.53   26.80
  -5  17   2  873.61   36.00
   5  17  -2  702.53   27.20
   5  17  -2  738.93   27.60
  -5  17   2  700.03   27.40
  -5  17   2  738.33   26.20
   3 -17  -2  193.68    8.90
  -3 -17   2  210.58    9.50
  -3 -17   2  216.58    7.80
  -3 -17   2  219.78   11.00
   3 -17  -2  198.68    9.80
   3  17  -2  200.48    8.60
  -3  17   2  188.38    9.40
  -3  17   2  187.78    8.50
   3  17  -2  224.88    9.40
  -3  17   2  177.28   10.20
  -3  17   2  182.78    8.10
   3  17  -2  208.68    9.80
   1 -17  -2   15.20    3.30
  -1 -17   2   13.50    3.40
  -1 -17   2   17.30    2.20
   1 -17  -2   20.20    3.20
  -1  17   2   14.60    2.00
   1  17  -2   17.30    2.60
  -1  17   2   12.40    2.10
   1  17  -2   15.40    3.30
  -1  17   2   11.40    3.20
  -1  17   2    9.00    2.50
   1  17  -2   20.00    3.00
   1  17  -2   18.80    3.10
   1 -17   2 1954.60   65.19
  -1 -17  -2 1974.80   67.39
   1 -17   2 1890.51   67.89
  -1 -17  -2 1926.91   66.09
   1  17   2 1943.31   64.19
  -1  17  -2 1923.51   66.59
  -1  17  -2 1858.71   65.99
  -1  17  -2 1992.00   66.29
   1  17   2 1916.81   67.89
  -1  17  -2 1924.41   66.39
   1  17   2 1815.92   64.19
   3 -17   2  148.29    8.80
   3 -17   2  146.79    6.80
  -3 -17  -2  136.29    8.30
  -3  17  -2  146.59    7.00
  -3  17  -2  148.89    7.50
   3  17   2  142.39    8.40
  -3  17  -2  132.09    7.30
   5 -17   2  363.56   14.80
  -5 -17  -2  414.16   17.20
  -5  17  -2  373.56   15.70
  -5  17  -2  341.07   15.30
  -5  17  -2  388.06   15.40
   5  17   2  387.56   16.80
  -7 -17  -2  673.83   27.50
   7 -17   2  670.03   25.30
  -7  17  -2  725.23   28.40
   7  17   2  673.73   27.20
  -7  17  -2  683.73   25.30
   7  17   2  677.13   25.30
  -7  17  -2  646.54   25.20
   9 -17   2  877.81   34.40
  -9 -17  -2  922.41   36.30
   9 -17   2  919.21   33.90
  -9  17  -2  935.41   36.80
   9  17   2  949.11   33.60
   9  17   2  925.11   35.90
  -9  17  -2  932.51   33.40
  11 -17   2    8.60    3.40
  11 -17   2   10.00    3.20
 -11 -17  -2    8.00    3.30
  11  17   2    8.40    2.80
 -11  17  -2   10.10    2.50
 -11  17  -2    7.30    3.50
 -11  17  -2    6.80    1.90
  11  17   2   10.40    4.20
 -13 -17  -2   79.19    7.90
  13 -17   2   68.99    6.50
  13  17   2   71.49    7.50
 -13  17  -2   62.69    4.20
  13  17   2   70.29    5.50
 -13  17  -2   69.99    7.60
 -15 -17  -2  159.58   12.00
  15 -17   2  168.68   11.10
  15  17   2  174.28   12.00
 -15  17  -2  188.28   12.80
  15  17   2  180.28    9.60
  17 -17   2   27.80    5.60
 -17 -17  -2   24.30    6.60
 -17  17  -2   24.30    6.20
  17  17   2   28.70    7.10
 -17  17  -2   26.40    5.70
  17  17   2   46.90    5.40
 -19 -17  -2   29.00    7.50
  19 -17   2   41.80    7.50
 -19  17  -2   48.00    9.20
 -19  17  -2   45.50    7.90
  19  17   2   36.10    7.80
  20 -18  -2   22.50    6.50
  20  18  -2   26.50    6.90
 -20  18   2   15.40    5.50
 -20  18   2   22.30    7.30
 -18 -18   2   13.60    5.70
  18 -18  -2   24.30    7.20
  18  18  -2   15.70    5.60
  18  18  -2   16.00    4.30
 -18  18   2   10.60    4.70
 -18  18   2   15.20    5.40
 -16 -18   2   48.40    3.90
  16 -18  -2   57.29    8.70
 -16 -18   2   63.29    7.80
  16  18  -2   51.99    7.70
 -16  18   2   61.49    8.00
 -16  18   2   53.69    6.80
 -16  18   2   60.49    3.70
  16  18  -2   64.39    6.60
 -14 -18   2   93.69    4.90
 -14 -18   2   99.29    9.00
  14 -18  -2  103.39    9.00
  14  18  -2  101.89    8.50
 -14  18   2  100.29    5.60
  14  18  -2  101.89    7.80
 -14  18   2  105.29    8.30
 -14  18   2  100.19    8.10
 -12 -18   2   74.89    7.60
  12 -18  -2   83.19    7.70
 -12 -18   2   79.29    4.00
 -12  18   2   85.19    5.70
 -12  18   2   88.19    7.00
  12  18  -2   74.29    6.70
 -12  18   2   90.49    7.10
  12  18  -2   88.29    7.10
  10 -18  -2   13.90    4.30
 -10 -18   2   20.50    5.00
 -10 -18   2   10.90    1.10
  10  18  -2    8.70    3.20
 -10  18   2   10.00    3.20
 -10  18   2   14.20    3.70
  10  18  -2   10.80    3.60
  -8 -18   2   16.60    1.50
  -8 -18   2   22.00    4.90
   8  18  -2   19.40    3.70
  -8  18   2   18.10    3.40
   8  18  -2   21.50    4.20
  -8  18   2   19.70    4.50
  -6 -18   2  237.18   12.50
  -6 -18   2  219.58    8.30
  -6  18   2  257.97   12.60
   6  18  -2  213.48   10.90
  -6  18   2  239.28   10.50
   6  18  -2  227.08    9.60
   6  18  -2  223.18   10.70
   4 -18  -2  463.95   19.10
  -4 -18   2  457.15   16.40
  -4 -18   2  484.95   20.30
   4 -18  -2  481.65   18.10
  -4 -18   2  425.76   18.50
   4  18  -2  481.55   19.00
   4  18  -2  443.76   17.20
   4  18  -2  457.35   18.40
  -4  18   2  486.95   20.20
  -4  18   2  461.25   17.40
  -4  18   2  503.95   18.00
  -2 -18   2   44.80    2.80
  -2 -18   2   50.19    5.40
   2 -18  -2   39.30    3.80
   2 -18  -2   46.50    4.60
   2  18  -2   43.50    3.80
  -2  18   2   39.40    2.80
  -2  18   2   37.30    3.20
   2  18  -2   41.40    4.50
   2  18  -2   46.60    3.50
   0 -18   2   46.60    3.10
   0 -18  -2   50.79    4.70
   0 -18   2   43.30    5.10
   0 -18  -2   47.20    4.00
   0  18   2   49.30    5.60
   0  18  -2   45.30    4.40
   0  18   2   46.70    2.90
   0  18  -2   46.10    3.70
   0  18   2   37.40    2.50
   0  18  -2   46.50    3.70
   0  18  -2   47.10    3.90
   2 -18   2   53.59    5.50
   2 -18   2   62.99    3.90
  -2 -18  -2   60.49    5.30
  -2  18  -2   59.69    4.40
  -2  18  -2   60.29    4.10
   2  18   2   59.29    5.40
  -2  18  -2   59.09    4.50
  -2  18  -2   58.19    4.80
  -4 -18  -2  150.88    8.90
  -4  18  -2  145.09    7.70
  -4  18  -2  142.49    7.70
  -4  18  -2  132.29    6.90
   4  18   2  141.29    8.70
  -6 -18  -2  252.47   13.00
   6 -18   2  239.38   10.90
  -6  18  -2  243.68   13.40
  -6  18  -2  266.17   11.40
   6  18   2  253.57   12.80
  -6  18  -2  241.38   10.80
   8 -18   2  185.68    9.50
  -8 -18  -2  216.48   11.90
   8  18   2  194.28    9.50
  -8  18  -2  186.98   11.70
   8  18   2  200.08   11.40
 -10 -18  -2   62.59    6.60
  10 -18   2   65.19    5.60
  10 -18   2   59.49    5.60
 -10  18  -2   61.99    4.70
 -10  18  -2   72.19    7.30
  10  18   2   51.29    4.90
  10  18   2   63.59    6.80
 -12 -18  -2   70.09    7.40
  12 -18   2   58.59    6.20
 -12  18  -2   65.09    4.80
  12  18   2   57.59    5.20
  12  18   2   72.49   10.90
 -12  18  -2   57.89    7.20
 -14 -18  -2   87.79    8.70
  14 -18   2   82.99    7.50
  14  18   2   97.29    8.70
  14  18   2   84.29    6.40
 -14  18  -2   80.29    4.60
 -14  18  -2   79.89    8.70
 -16 -18  -2   26.60    6.40
  16 -18   2   30.00    6.00
 -16  18  -2   26.80    6.30
  16  18   2   30.30    4.80
  16  18   2   27.50    6.40
 -16  18  -2   32.50    6.20
  18 -18   2   13.10    4.80
 -18 -18  -2    6.90    4.50
 -18  18  -2   11.20    5.20
  18  18   2   13.00    5.70
 -18  18  -2    4.80    4.60
 -19 -19   2   -0.90    4.00
  19 -19  -2   -4.10    3.90
 -19  19   2   -0.90    4.00
 -19  19   2    2.90    4.00
  19  19  -2    3.10    4.70
  19  19  -2    4.20    4.40
 -17 -19   2   23.50    6.10
  17 -19  -2   23.10    5.30
  17  19  -2   43.10    6.40
  17  19  -2   20.80    5.70
 -17  19   2   27.60    5.90
 -17  19   2   30.20    6.30
  15 -19  -2    3.70    3.80
 -15 -19   2    2.40    3.10
 -15  19   2    0.80    2.70
  15  19  -2    4.60    3.50
 -15  19   2    3.20    3.70
  15  19  -2   -1.80    3.10
 -15  19   2   -0.80    1.60
 -13 -19   2   56.59    7.10
  13 -19  -2   56.09    7.00
  13  19  -2   53.69    6.30
  13  19  -2   57.09    6.00
 -13  19   2   61.29    4.40
 -13  19   2   66.89    7.10
 -13  19   2   57.59    6.30
 -11 -19   2    3.00    3.10
  11 -19  -2    5.20    3.90
 -11  19   2    7.90    3.20
 -11  19   2    5.70    2.20
 -11  19   2    7.00    3.30
  11  19  -2    2.40    3.00
  11  19  -2    4.40    3.00
  -9 -19   2    7.30    3.10
   9  19  -2    4.80    3.00
   9  19  -2    8.90    3.40
  -9  19   2    8.20    3.30
  -9  19   2    6.10    2.90
  -7 -19   2   16.20    1.20
  -7 -19   2   13.10    4.10
   7  19  -2   18.10    3.60
  -7  19   2   28.10    4.90
  -7  19   2   21.00    4.20
   7  19  -2   20.30    4.10
  -5 -19   2  135.09    9.10
  -5 -19   2  141.29    5.40
   5  19  -2  137.69    5.90
  -5  19   2  133.39    7.20
   5  19  -2  142.69    7.80
   5  19  -2  136.99    8.10
  -5  19   2  136.89    8.80
  -3 -19   2   81.99    4.00
  -3 -19   2   84.49    7.00
   3  19  -2   87.89    6.20
  -3  19   2   97.09    4.70
  -3  19   2   96.79    5.10
  -3  19   2   90.09    6.80
   3  19  -2   76.79    4.80
   3  19  -2   79.69    5.50
  -1 -19   2   72.29    3.70
   1 -19  -2   58.39    5.40
  -1 -19   2   82.59    6.50
   1  19  -2   65.19    4.70
   1  19  -2   70.79    5.40
  -1  19   2   58.19    5.70
   1  19  -2   70.29    4.40
   1  19  -2   61.49    4.90
  -1  19   2   57.39    3.50
  -1  19   2   57.09    3.70
  -1 -19  -2   99.19    7.00
   1 -19   2  117.09    7.80
   1 -19   2  101.69    5.20
   1  19   2   93.99    3.90
  -1  19  -2  103.49    5.70
  -1  19  -2   93.39    5.80
  -1  19  -2  105.29    6.50
   1  19   2   94.49    3.90
   1  19   2  100.29    7.10
  -1  19  -2  109.29    6.10
   3 -19   2    8.20    2.20
  -3 -19  -2    8.30    3.20
   3 -19   2    9.50    3.10
   3  19   2    5.90    2.60
  -3  19  -2    5.80    2.40
  -3  19  -2    7.60    2.90
  -5 -19  -2  178.78   10.50
   5 -19   2  176.78    8.60
  -5  19  -2  184.68    9.20
   5  19   2  186.58   10.40
  -5  19  -2  194.28    9.50
  -5  19  -2  176.48    8.50
   7 -19   2    1.10    2.20
  -7 -19  -2    8.00    3.10
   7  19   2    6.90    3.50
  -7  19  -2    2.50    3.00
   7  19   2    1.20    2.40
  -7  19  -2    1.70    2.40
  -9 -19  -2   93.39    8.20
   9 -19   2   97.49    6.80
   9  19   2  118.09    8.70
   9  19   2  112.89    6.90
  -9  19  -2  110.09    6.60
  -9  19  -2   92.39    8.40
  11 -19   2   -1.40    2.30
  11  19   2    0.00    2.30
 -11  19  -2    3.20    3.70
  11  19   2    0.60    3.40
 -11  19  -2    0.80    2.20
 -13 -19  -2    4.60    3.30
  13 -19   2    1.80    3.00
  13  19   2    5.70    3.10
 -13  19  -2    2.60    1.70
  13  19   2   -2.60    3.00
 -13  19  -2   -1.00    2.60
 -15 -19  -2    6.60    4.20
  15 -19   2    9.90    4.70
  15  19   2   12.10    5.00
  15  19   2   11.00    3.90
 -15  19  -2    6.10    4.40
 -17 -19  -2    2.70    4.00
  17 -19   2    4.00    4.20
  17  19   2   -1.80    5.00
 -17  19  -2   -3.20    3.90
 -17  19  -2    1.80    4.10
  17  19   2   12.20    3.80
 -18 -20   2    4.20    5.00
  18 -20  -2    3.70    4.60
 -18  20   2    5.40    6.20
  18  20  -2    4.80    5.00
 -18  20   2    5.50    4.00
  18  20  -2   18.30    4.40
 -16 -20   2   71.69    8.50
  16 -20  -2   67.09    7.80
 -16  20   2   57.69    7.20
  16  20  -2   76.49    8.70
 -16  20   2   65.89    8.20
  16  20  -2   50.99    7.70
 -16  20   2   65.89    4.40
 -14 -20   2  171.88   12.40
  14 -20  -2  171.98   11.70
 -14  20   2  170.58    8.40
  14  20  -2  195.48   11.20
  14  20  -2  187.68   11.60
 -14  20   2  178.88   11.40
 -14  20   2  175.78   11.10
 -12 -20   2   95.39    8.70
  12 -20  -2   80.69    7.90
 -12  20   2   90.69    7.30
 -12  20   2   93.39    5.60
  12  20  -2   86.79    7.50
 -12  20   2   90.79    7.40
  12  20  -2   72.49    7.10
 -10 -20   2   12.40    4.10
 -10  20   2    6.80    3.30
 -10  20   2   10.60    3.80
  10  20  -2    6.90    3.60
  10  20  -2   10.60    3.40
 -10  20   2    7.90    2.40
  -8 -20   2   67.89    7.20
  -8  20   2   78.89    5.90
  -8  20   2   84.39    7.30
   8  20  -2   89.69    6.70
   8  20  -2   95.19    6.60
  -8  20   2   86.39    6.90
  -6 -20   2   53.39    2.40
  -6 -20   2   49.50    5.90
   6  20  -2   54.89    5.00
   6  20  -2   51.99    5.20
   6  20  -2   49.80    2.60
  -6  20   2   53.49    4.50
  -6  20   2   52.79    5.80
  -4 -20   2   76.39    6.80
  -4 -20   2   67.39    5.70
   4 -20  -2   76.39    6.00
  -4 -20   2   75.39    3.60
   4  20  -2   86.49    6.20
  -4  20   2   78.59    4.50
   4  20  -2   73.49    4.20
  -4  20   2   89.99    5.10
   4  20  -2   81.39    5.60
  -4  20   2   88.99    6.80
   2 -20  -2   11.60    3.20
  -2 -20   2   14.90    2.00
  -2 -20   2   13.50    3.60
  -2  20   2   12.40    2.10
  -2  20   2   12.40    3.70
   2  20  -2   16.10    3.10
   2  20  -2   16.70    3.70
  -2  20   2   12.40    2.30
   2  20  -2   16.10    2.60
   0 -20  -2   96.19    7.00
   0 -20   2  100.29    5.00
   0 -20   2   99.49    7.50
   0  20   2  100.49    4.60
   0  20  -2  102.89    6.10
   0  20  -2   98.39    5.80
   0  20  -2   97.39    6.60
   0  20   2   98.99    4.50
   0  20   2  107.79    7.40
  -2 -20  -2  154.78    9.30
   2 -20   2  152.48    9.60
   2 -20   2  158.68    7.30
  -2  20  -2  169.58    8.40
  -2  20  -2  159.78    8.70
  -2  20  -2  155.18    7.80
   2  20   2  163.28    9.60
   4 -20   2  185.48    8.60
  -4 -20  -2  196.68   10.80
  -4  20  -2  179.48    9.40
   4  20   2  186.98   10.60
  -4  20  -2  177.48    8.60
  -4  20  -2  185.68    9.40
   6 -20   2  203.28    9.60
  -6 -20  -2  204.18   11.60
   6  20   2  199.48   11.30
  -6  20  -2  191.68   11.80
  -6  20  -2  198.98   10.20
   6  20   2  193.48    9.80
  -6  20  -2  201.88    9.90
   8 -20   2  206.08   10.30
  -8 -20  -2  208.98   12.30
  -8  20  -2  205.38   12.60
   8  20   2  199.48   10.30
  -8  20  -2  223.48   10.50
   8  20   2  220.48   12.30
 -10 -20  -2   89.49    8.30
 -10  20  -2   89.59    5.90
  10  20   2   82.49    7.80
  10  20   2   85.99    6.40
 -10  20  -2   83.89    8.10
 -12 -20  -2   59.49    8.60
  12 -20   2   43.00    5.10
  12  20   2   38.50    4.80
  12  20   2   42.40    6.80
 -12  20  -2   55.89    6.70
 -12  20  -2   51.39    7.90
 -14 -20  -2   78.79    8.50
  14 -20   2   64.79    6.90
  14  20   2   82.29    6.60
 -14  20  -2   70.89    4.60
  14  20   2   74.19    8.40
 -14  20  -2   70.79    8.40
  16 -20   2   26.10    5.70
 -16 -20  -2   36.10    8.80
 -16  20  -2   35.20    6.30
  16  20   2   52.69    6.80
 -16  20  -2   26.50    6.60
  16  20   2   34.10    6.90
  18 -20   2   46.70    7.50
 -18  20  -2   49.00    8.40
  18  20   2   50.99   11.70
  19 -21  -2   23.90    6.10
 -19  21   2   12.20    5.30
  19  21  -2   36.20    6.60
  19  21  -2   19.10    9.70
 -19  21   2   17.90    7.00
 -17 -21   2   12.40    5.60
  17 -21  -2    5.30    4.80
  17  21  -2   12.10    3.80
  17  21  -2    1.60    4.30
 -17  21   2   -0.10    3.80
 -17  21   2    6.80    4.20
 -15 -21   2  181.28   12.90
  15 -21  -2  175.68   12.20
 -15  21   2  187.98   11.70
 -15  21   2  173.68   11.40
 -15  21   2  179.18    8.50
  15  21  -2  162.88   11.40
  15  21  -2  191.48   11.20
 -13 -21   2   52.59    8.10
  13  21  -2   45.90    5.90
 -13  21   2   38.80    6.20
 -13  21   2   49.20    5.80
 -13  21   2   59.49    4.60
 -11 -21   2   98.19    9.00
 -11  21   2  101.79    7.50
 -11  21   2  108.29    6.30
 -11  21   2  105.39    8.20
  11  21  -2  105.59    8.10
  11  21  -2  104.09    7.80
  -9 -21   2   12.90    4.40
   9  21  -2   14.50    4.10
   9  21  -2    6.60    3.40
  -9  21   2   11.50    3.70
  -9  21   2   13.00    2.90
  -9  21   2   10.10    4.00
  -9  21   2    6.10    2.90
  -7 -21   2  163.68   10.60
  -7  21   2  177.78   10.20
   7  21  -2  165.48    9.20
  -7  21   2  166.98    8.80
   7  21  -2  160.58    9.50
  -7  21   2  164.88   10.40
  -5 -21   2  453.15   15.80
   5 -21  -2  418.46   19.10
  -5 -21   2  479.75   20.90
  -5  21   2  460.55   18.00
  -5  21   2  463.15   20.30
   5  21  -2  464.15   19.30
   5  21  -2  462.35   18.80
   5  21  -2  438.26   16.60
   3 -21  -2   74.49    6.20
  -3 -21   2   76.59    3.90
  -3 -21   2   87.59    7.20
   3  21  -2   78.69    4.70
  -3  21   2   81.99    4.90
   3  21  -2   80.49    5.70
   3  21  -2   87.59    6.30
  -3  21   2   87.79    7.00
  -1 -21   2  200.98    8.30
   1 -21  -2  202.08   10.90
  -1 -21   2  217.58   11.80
   1  21  -2  182.08    9.40
  -1  21   2  190.48    8.30
  -1  21   2  201.58    8.40
  -1  21   2  206.48   11.20
   1  21  -2  211.08    9.40
   1  21  -2  205.88   10.40
   1  21  -2  210.88    9.80
  -1 -21  -2  130.49    8.30
   1 -21   2  117.49    5.70
   1 -21   2  114.49    8.10
  -1  21  -2  105.69    6.50
   1  21   2  117.19    8.00
  -1  21  -2  100.49    6.20
  -1  21  -2  111.69    6.70
  -1  21  -2  106.59    7.10
   3 -21   2  208.78   11.80
  -3 -21  -2  201.48   11.30
   3 -21   2  203.68    9.10
  -3  21  -2  201.48    9.50
  -3  21  -2  201.38   10.30
   3  21   2  196.98   11.20
  -3  21  -2  218.18   10.30
  -5 -21  -2    2.30    2.90
   5 -21   2    1.40    2.00
   5  21   2    2.80    2.90
  -5  21  -2    2.50    2.40
  -5  21  -2    4.60    2.40
   5  21   2   -0.70    2.10
  -7 -21  -2  390.56   19.00
   7 -21   2  388.86   16.50
  -7  21  -2  392.86   16.90
  -7  21  -2  431.06   20.00
   7  21   2  406.86   18.80
   7  21   2  406.56   17.00
  -7  21  -2  411.76   19.00
  -9 -21  -2   51.09    6.30
   9 -21   2   45.90    5.00
  -9  21  -2   50.69    7.50
   9  21   2   46.50    5.00
  -9  21  -2   50.09    4.90
   9  21   2   47.10    6.70
 -11 -21  -2   31.50    6.60
 -11  21  -2   30.30    3.90
  11  21   2   36.40    4.80
  11  21   2   36.50    6.30
 -13 -21  -2   46.30    8.00
  13 -21   2   48.50    7.00
 -13  21  -2   59.49    9.10
  13  21   2   39.80    6.90
 -13  21  -2   64.69    5.50
 -15 -21  -2  100.39    9.90
  15 -21   2   84.89    7.90
 -15  21  -2   78.29    9.10
  15  21   2  108.69   10.10
 -15  21  -2   86.39    8.20
  15  21   2   99.39    7.70
 -17 -21  -2   65.59   12.70
  17 -21   2   78.89    8.40
  17  21   2  117.29    8.60
  17  21   2   87.69   16.40
 -17  21  -2   95.49   12.80
 -18 -22   2    5.80    5.70
  18  22  -2   20.70    5.00
 -18  22   2   18.10    6.20
 -18  22   2   15.00    5.20
  18  22  -2   13.40    5.70
  16 -22  -2   49.40    8.60
 -16 -22   2   39.40    7.80
 -16  22   2   34.70    6.40
  16  22  -2   43.30    7.10
 -16  22   2   44.10    7.00
 -14 -22   2  106.79   10.20
 -14  22   2  113.29    6.70
  14  22  -2  128.39    9.10
 -14  22   2  106.09    8.70
 -14  22   2  120.59    9.00
  14  22  -2  116.39    9.40
 -12 -22   2   31.60    6.10
  12  22  -2   35.10    6.10
 -12  22   2   32.70    7.80
 -12  22   2   32.90    3.90
 -12  22   2   40.70    6.20
 -10 -22   2   73.49    7.60
  10  22  -2   54.39    6.00
 -10  22   2   67.19    6.60
 -10  22   2   69.99    6.20
 -10  22   2   68.29    5.00
 -10  22   2   63.29    7.10
  10  22  -2   64.49    6.80
  -8 -22   2   31.60    6.00
  -8  22   2   28.90    5.40
  -8  22   2   24.10    4.30
  -8  22   2   25.20    3.70
   8  22  -2   28.50    5.00
   8  22  -2   24.90    4.50
  -8  22   2   26.70    4.90
  -6 -22   2  211.28   12.30
   6  22  -2  192.88   10.80
  -6  22   2  208.58    9.90
  -6  22   2  203.58   11.70
   6  22  -2  188.18   10.20
  -4 -22   2  133.39    5.60
  -4 -22   2  145.89    9.90
   4 -22  -2  140.89    8.90
   4  22  -2  141.29    8.00
  -4  22   2  152.08    9.60
  -4  22   2  128.19    7.30
   4  22  -2  141.19    6.20
  -4  22   2  148.59    7.30
   4  22  -2  147.49    8.70
  -2 -22   2   47.50    6.40
   2 -22  -2   44.60    6.10
  -2 -22   2   33.20    2.60
   2  22  -2   45.30    4.90
  -2  22   2   41.20    5.90
  -2  22   2   33.80    3.20
   2  22  -2   43.20    4.20
   2  22  -2   35.60    3.30
  -2  22   2   39.30    3.00
   0 -22  -2   48.10    5.50
   0 -22   2   50.19    3.40
   0 -22   2   47.50    5.70
   0  22  -2   47.70    4.10
   0  22  -2   53.29    4.20
   0  22  -2   52.79    5.20
   0  22   2   49.60    3.00
   0  22   2   49.20    3.00
   0  22  -2   54.59    4.60
   0  22   2   52.49    5.70
   2 -22   2  276.97   14.50
  -2 -22  -2  266.17   13.90
  -2  22  -2  281.17   12.60
  -2  22  -2  255.27   12.00
  -2  22  -2  288.57   13.20
   2  22   2  297.77   14.30
  -4 -22  -2   47.20    6.30
   4 -22   2   40.10    3.80
   4  22   2   40.30    5.70
  -4  22  -2   45.00    4.60
   4  22   2   41.50    4.50
  -4  22  -2   46.20    4.80
   6 -22   2  156.98    8.30
  -6 -22  -2  162.78   10.60
  -6  22  -2  166.48    9.00
   6  22   2  156.78    8.80
  -6  22  -2  165.88   11.10
   6  22   2  150.18   10.10
  -8 -22  -2  241.28   13.90
   8 -22   2  239.08   11.40
  -8  22  -2  257.07   11.90
  -8  22  -2  236.88   12.40
   8  22   2  235.08   13.40
  -8  22  -2  246.48   14.50
   8  22   2  226.68   11.60
 -10 -22  -2   28.70    5.20
 -10  22  -2   25.40    8.00
  10  22   2   23.50    5.50
 -10  22  -2   28.40    4.40
  10  22   2   26.80    4.60
 -12 -22  -2   43.10    7.20
  12  22   2   45.80    7.10
 -12  22  -2   50.09    4.70
 -12  22  -2   50.79    8.30
  12  22   2   43.80    5.50
 -14 -22  -2   23.20    6.10
  14  22   2   23.30    6.30
 -14  22  -2   23.40    5.20
  14  22   2   19.80    4.30
 -14  22  -2   26.10    6.00
  16 -22   2   40.00    7.00
 -16 -22  -2   40.40    7.60
  16  22   2   38.70    7.80
 -16  22  -2   42.50    6.90
 -16  22  -2   53.29    8.60
 -17 -23   2   10.50    6.10
 -17  23   2    7.00    4.40
  17  23  -2   11.00    6.50
 -17  23   2    8.70    4.80
  17  23  -2   12.50    4.40
 -15 -23   2    2.10    4.10
  15  23  -2    6.40    3.60
 -15  23   2    3.60    3.60
  15  23  -2    0.60    3.30
 -15  23   2    2.20    3.30
 -13 -23   2   21.00    5.60
 -13  23   2   27.50    5.20
  13  23  -2   26.00    5.60
 -13  23   2   27.70    5.70
  13  23  -2   21.10    5.40
 -13  23   2   25.90    3.90
 -11 -23   2    2.10    3.40
 -11  23   2    2.80    3.40
 -11  23   2    4.00    2.50
 -11  23   2   -2.00    2.30
 -11  23   2   -0.40    2.70
  11  23  -2    5.30    3.20
  11  23  -2   -1.60    2.90
  -9 -23   2   11.70    4.50
  -9  23   2   25.50    4.60
   9  23  -2   14.70    4.40
   9  23  -2   11.80    3.90
  -9  23   2   22.30    4.90
  -9  23   2   17.50    3.50
  -9  23   2   17.80    4.80
  -7 -23   2    1.00    2.70
  -7  23   2   -0.80    1.90
  -7  23   2    0.70    2.40
  -7  23   2   -0.30    2.50
   7  23  -2    0.70    2.50
  -7  23   2   -1.00    2.10
   7  23  -2   -1.50    2.50
   5 -23  -2    5.70    2.80
  -5 -23   2    3.90    3.50
   5  23  -2    3.50    2.90
   5  23  -2    4.70    1.00
   5  23  -2    5.00    2.70
  -5  23   2    8.70    3.60
  -5  23   2    5.00    2.40
   3 -23  -2   11.80    3.70
  -3 -23   2   15.90    4.40
  -3 -23   2   13.70    1.80
  -3  23   2   12.40    4.00
   3  23  -2   10.00    3.40
   3  23  -2   13.60    2.40
  -3  23   2   12.70    2.80
   3  23  -2   15.80    3.50
   1 -23  -2    0.60    2.50
  -1 -23   2   -0.90    1.30
  -1 -23   2    0.50    2.70
  -1  23   2   -1.00    2.40
   1  23  -2    0.20    2.50
  -1  23   2    2.70    1.60
   1  23  -2    2.00    2.20
  -1  23   2    0.50    1.20
   1 -23   2   79.09    7.30
  -1 -23  -2   83.89    7.00
   1 -23   2   91.49    5.00
  -1  23  -2   89.29    6.60
   1  23   2   81.29    7.10
  -1  23  -2   78.09    5.80
  -3 -23  -2    6.90    3.20
   3 -23   2    2.30    1.90
   3 -23   2    4.70    3.20
   3  23   2    6.70    3.60
   3  23   2    1.70    2.30
  -3  23  -2    3.70    2.80
  -3  23  -2    7.60    2.70
  -5 -23  -2  136.39    9.60
   5 -23   2  125.29    7.20
   5  23   2  150.18    8.30
   5  23   2  133.39    9.30
  -5  23  -2  131.49    8.20
  -7 -23  -2   -0.20    2.80
   7 -23   2    3.10    2.20
  -7  23  -2    1.10    2.80
   7  23   2   -1.90    2.30
   7  23   2   -0.20    2.90
  -7  23  -2    1.20    2.40
  -7  23  -2    0.50    2.90
  -9 -23  -2   29.40    5.80
  -9  23  -2   27.30    4.50
  -9  23  -2   29.70    5.40
   9  23   2   38.20    6.70
 -11 -23  -2    0.10    2.60
  11  23   2   -1.10    3.60
  11  23   2    2.80    3.20
 -11  23  -2    6.50    4.10
 -11  23  -2    9.80    2.70
 -13 -23  -2   10.20    5.00
 -13  23  -2   11.70    2.80
  13  23   2    5.60    4.10
 -13  23  -2    3.70    4.20
  13  23   2    5.40    3.40
 -15 -23  -2    4.00    4.20
 -15  23  -2   -0.90    4.10
  15  23   2   19.20    4.60
  15  23   2   10.50    5.60
 -15  23  -2    5.10    5.60
 -16 -24   2   12.80    5.10
  16  24  -2   30.70    6.60
  16  24  -2   21.40    5.50
 -16  24   2   16.90    5.00
 -14 -24   2   26.60    6.50
 -14  24   2   43.90    4.40
 -14  24   2   43.90    6.90
 -14  24   2   37.40    6.70
  14  24  -2   59.89    6.80
  14  24  -2   35.50    6.20
 -12 -24   2    2.30    3.80
 -12  24   2    5.70    3.40
  12  24  -2    1.10    3.20
 -12  24   2    9.10    4.10
  12  24  -2    2.50    3.50
 -12  24   2    4.30    2.60
 -12  24   2    3.00    3.20
 -10 -24   2   59.89    7.40
 -10  24   2   59.69    5.90
 -10  24   2   64.69    6.80
 -10  24   2   66.09    5.40
 -10  24   2   75.89    7.60
  10  24  -2   63.89    6.20
  10  24  -2   68.39    7.30
  -8 -24   2   37.80    6.30
  -8  24   2   41.40    6.40
  -8  24   2   33.90    4.80
   8  24  -2   41.70    5.80
  -8  24   2   45.50    7.40
   8  24  -2   42.30    7.70
  -8  24   2   34.60    4.40
  -6 -24   2  130.89   10.10
  -6  24   2  146.29   10.00
  -6  24   2  141.19    8.00
   6  24  -2  146.39    8.70
  -6  24   2  139.69    8.10
   6  24  -2  144.69    9.40
   4 -24  -2   46.10    5.40
  -4 -24   2   49.70    7.00
   4  24  -2   48.80    5.60
  -4  24   2   50.59    5.80
   4  24  -2   48.40    3.00
  -4  24   2   45.20    4.10
  -4  24   2   49.10    4.90
   4  24  -2   52.29    5.00
  -2 -24   2  120.89    8.90
  -2 -24   2  114.59    5.20
   2 -24  -2  109.69    8.10
  -2  24   2  116.49    8.50
  -2  24   2  105.79    5.60
   2  24  -2  105.29    5.90
  -2  24   2  115.69    5.90
   2  24  -2  114.09    7.10
   2  24  -2  115.39    8.00
   0 -24  -2   49.00    5.80
   0 -24   2   51.09    3.60
   0 -24   2   47.10    6.10
   0  24  -2   46.70    5.40
   0  24   2   48.90    5.00
   0  24  -2   53.99    4.30
   0  24  -2   48.70    5.40
   0  24   2   50.89    5.80
  -2 -24  -2  152.68   10.00
   2 -24   2  142.79   10.00
   2 -24   2  152.38    7.30
  -2  24  -2  143.29    9.00
   2  24   2  157.58    8.80
   2  24   2  165.08   10.10
  -2  24  -2  141.89    8.50
   4 -24   2   24.80    3.70
  -4 -24  -2   32.40    6.00
  -4  24  -2   28.20    4.80
  -4  24  -2   33.30    5.50
   4  24   2   25.60    4.30
   4  24   2   32.10    6.10
  -6 -24  -2   45.50    7.10
   6 -24   2   31.30    3.90
   6  24   2   30.20    5.40
  -6  24  -2   28.70    5.00
  -6  24  -2   37.50    5.10
  -6  24  -2   23.90    5.30
   6  24   2   34.80    6.20
  -8 -24  -2  107.39    9.10
  -8  24  -2  101.69    7.60
  -8  24  -2   97.19    7.00
  -8  24  -2  134.09   15.80
   8  24   2   96.09    7.40
   8  24   2   94.09    9.40
 -10 -24  -2   28.80    5.60
  10  24   2   31.40    5.30
 -10  24  -2   31.30    4.80
 -10  24  -2   29.60    6.30
  10  24   2   35.80    6.60
 -10  24  -2   33.90    5.70
 -12 -24  -2   48.80    7.50
 -12  24  -2   42.00    6.40
 -12  24  -2   55.89    5.10
  12  24   2   42.60    5.60
  12  24   2   45.10    7.60
 -12  24  -2   50.89    8.50
 -14 -24  -2    3.90    4.20
  14  24   2    8.80    5.00
  14  24   2    7.70    3.50
 -14  24  -2    4.30    4.40
 -16  24  -2    9.40    5.50
 -16  24  -2    8.90    5.40
 -17  25   2   24.10    7.10
 -17  25   2   31.30    6.20
  17  25  -2   32.50    7.30
 -15 -25   2   26.10    6.70
 -15  25   2   35.10    6.40
  15  25  -2   26.30    6.10
 -15  25   2   40.10    4.80
  15  25  -2   34.70    6.20
 -15  25   2   23.90    5.40
 -13 -25   2  104.59    9.90
 -13  25   2   95.89    8.50
  13  25  -2   89.79    8.10
 -13  25   2   97.09    6.50
 -13  25   2   78.19    8.60
 -13  25   2   96.39    8.10
  13  25  -2   91.79    8.40
 -11 -25   2    0.70    3.30
  11  25  -2    3.70    3.60
  11  25  -2    4.10    3.40
 -11  25   2    0.40    2.50
 -11  25   2    3.40    3.00
 -11  25   2    2.80    3.00
 -11  25   2    1.20    2.90
  -9 -25   2   87.19    8.50
  -9  25   2   81.59    6.60
   9  25  -2   81.69    7.10
   9  25  -2  100.59    8.40
  -9  25   2   91.59    8.20
  -9  25   2   90.99    6.40
  -9  25   2   85.09    7.90
  -7 -25   2  212.48   13.20
  -7  25   2  203.88   10.50
  -7  25   2  197.88   12.20
  -7  25   2  212.08   12.70
   7  25  -2  200.58   11.10
  -7  25   2  205.08   10.50
   7  25  -2  212.98   11.90
  -5 -25   2   93.89   11.60
   5  25  -2   76.39    6.40
  -5  25   2   85.99    7.70
  -5  25   2   87.69    5.80
  -5  25   2   96.59    6.50
  -3 -25   2   54.69    6.70
   3 -25  -2   77.49    6.80
  -3  25   2   70.49    5.80
   3  25  -2   77.39    4.30
  -3  25   2   67.79    7.00
  -3  25   2   77.89    4.90
   3  25  -2   80.59    6.00
  -3  25   2   73.19    4.70
   3  25  -2   72.29    6.50
   1 -25  -2  169.68   10.30
  -1 -25   2  148.09   10.40
   1  25  -2  156.38    8.10
   1  25  -2  157.98    8.80
  -1  25   2  157.78   10.20
  -1  25   2  172.88    9.20
   1  25  -2  168.08    9.90
  -1  25   2  152.58    7.00
  -1  25   2  158.38    7.00
  -1 -25  -2  279.87   14.80
   1 -25   2  265.27   15.10
  -1  25  -2  296.17   13.40
   1  25   2  291.77   14.90
  -1  25  -2  299.37   14.20
   1  25   2  286.37   13.50
   3 -25   2    1.20    2.00
  -3 -25  -2   -0.10    2.90
   3 -25   2    2.10    2.90
  -3  25  -2    0.40    2.10
  -3  25  -2    1.30    2.50
   3  25   2    4.50    2.90
   3  25   2    3.20    3.70
  -5 -25  -2  132.49    9.70
  -5  25  -2  129.99    8.20
   5  25   2  145.09    9.80
  -5  25  -2  129.29    8.50
   5  25   2  131.89    8.40
  -7 -25  -2   90.89    8.20
   7  25   2   86.19    9.00
  -7  25  -2   92.89    8.70
   7  25   2   81.49    6.90
  -7  25  -2   97.29    7.10
  -7  25  -2   83.59    6.70
  -9 -25  -2  227.68   14.20
   9  25   2  227.58   12.00
   9  25   2  236.18   13.70
  -9  25  -2  216.78   11.60
  -9  25  -2  216.38   14.30
  -9  25  -2  217.68   12.30
 -11 -25  -2  118.29   10.70
 -11  25  -2  137.89    9.60
 -11  25  -2  130.69    8.30
  11  25   2  131.09    9.00
 -11  25  -2  161.88   12.00
  11  25   2  138.09   10.80
 -13 -25  -2   28.80    9.10
 -13  25  -2   36.10    5.90
 -13  25  -2   29.70    6.90
 -13  25  -2   42.90    4.30
  13  25   2   23.10    6.10
  13  25   2   33.90    5.80
 -13  25  -2   25.30    5.70
 -15 -25  -2   53.39   12.10
 -15  25  -2   43.30   13.30
  15  25   2   60.99    7.70
 -15  25  -2   32.80    8.10
  15  25   2   38.70   13.90
 -16  26   2    7.70    5.70
  16  26  -2   14.60    5.30
 -16  26   2   27.00    7.80
 -16  26   2   21.50    5.50
 -14 -26   2   30.50    7.20
 -14  26   2   27.00    6.40
 -14  26   2   23.40    5.80
  14  26  -2   24.40    5.40
 -14  26   2   17.60    5.00
 -14  26   2   24.20    4.40
  14  26  -2   26.10    6.00
 -12 -26   2    9.30    5.10
  12  26  -2   16.70    5.10
 -12  26   2    9.10    3.30
  12  26  -2   14.70    4.60
 -12  26   2   11.60    4.50
 -12  26   2   12.00    4.40
 -10 -26   2    0.10    3.40
 -10  26   2    6.00    3.30
 -10  26   2    5.40    3.60
  10  26  -2    3.00    3.70
 -10  26   2   -1.80    3.50
  10  26  -2    0.20    3.70
  -8 -26   2  121.29   10.20
  -8  26   2  124.09    9.40
   8  26  -2  116.89    9.00
   8  26  -2  117.29    8.40
  -8  26   2  118.09    7.70
  -8  26   2  120.99    9.10
  -8  26   2  113.49    8.20
  -6 -26   2   68.09    7.60
   6  26  -2   61.99    6.10
  -6  26   2   73.29    5.60
  -6  26   2   58.89    6.10
  -6  26   2   66.69    7.10
   6  26  -2   65.09    6.70
  -4 -26   2  152.48   10.70
   4 -26  -2  127.09    9.10
  -4  26   2  155.28    9.60
   4  26  -2  133.39    9.30
  -4  26   2  140.59   10.00
   4  26  -2  133.99    8.50
  -2 -26   2   15.30    7.60
   2 -26  -2   13.80    3.90
   2  26  -2   22.00    4.10
  -2  26   2   27.90    5.50
   2  26  -2   21.00    2.80
  -2  26   2   21.80    2.90
  -2  26   2   24.70    3.30
   2  26  -2   20.10    4.70
   0 -26   2  147.39   10.60
   0 -26  -2  149.39   10.00
   0  26  -2  162.78   12.00
   0  26  -2  143.99    8.40
   0  26   2  134.69    9.70
   0  26   2  159.28   10.10
  -2 -26  -2   -0.90    2.60
   2 -26   2    3.10    2.80
  -2  26  -2    4.70    2.80
   2  26   2    1.80    2.80
  -2  26  -2    5.60    2.70
   2  26   2    3.90    3.50
  -4 -26  -2    7.80    6.30
   4  26   2    3.00    3.00
   4  26   2   -1.80    2.50
  -4  26  -2    2.60    2.60
  -4  26  -2    2.70    2.70
  -6 -26  -2   59.99    8.00
  -6  26  -2   56.39    8.40
   6  26   2   56.09    5.90
  -6  26  -2   62.39    5.70
   6  26   2   43.40    7.00
  -6  26  -2   60.09    5.90
  -8 -26  -2   54.99    7.10
  -8  26  -2   69.29    9.60
   8  26   2   58.09    7.30
   8  26   2   52.19    6.20
  -8  26  -2   55.29    5.60
  -8  26  -2   60.29    6.10
 -10 -26  -2  156.68   12.20
  10  26   2  174.08   10.60
 -10  26  -2  173.08    9.90
 -10  26  -2  171.18   10.70
  10  26   2  177.88   12.20
 -10  26  -2  156.38   12.40
 -12 -26  -2   48.70    9.00
 -12  26  -2   49.00    6.10
 -12  26  -2   40.00    7.10
 -12  26  -2   51.89    5.40
  12  26   2   59.09    6.80
  12  26   2   46.40    7.90
 -12  26  -2   55.29    8.60
 -14 -26  -2   45.10    9.40
  14  26   2   75.29    9.10
 -14  26  -2   67.99   16.20
 -14  26  -2   42.40    6.70
 -14  26  -2   53.49    6.60
  15  27  -2   15.30    5.20
 -15  27   2   10.00    4.50
 -15  27   2    8.60    5.20
 -13 -27   2    7.70    5.50
 -13  27   2   -2.50    2.90
  13  27  -2   12.80    4.20
 -13  27   2    6.80    4.20
 -13  27   2    4.30    3.50
  13  27  -2    3.70    4.20
 -13  27   2    8.40    3.00
 -11 -27   2   -1.50    3.50
 -11  27   2   -4.90    2.70
 -11  27   2    2.70    3.70
 -11  27   2   -1.60    2.50
  11  27  -2    1.60    3.10
  11  27  -2    4.20    4.20
 -11  27   2    0.40    2.50
  -9 -27   2   -2.10    3.10
  -9  27   2    3.10    2.80
  -9  27   2    0.30    2.40
  -9  27   2    2.90    3.30
   9  27  -2    8.10    4.10
  -9  27   2    1.80    2.40
   9  27  -2   -0.60    2.80
  -7 -27   2    8.60    4.10
  -7  27   2   22.60    4.50
  -7  27   2   15.90    4.50
   7  27  -2   14.30    4.10
   7  27  -2   17.90    4.40
  -7  27   2   23.50    5.20
  -7  27   2   14.90    3.40
  -5 -27   2   16.90    5.00
   5  27  -2   14.70    3.80
   5  27  -2   11.10    4.40
  -5  27   2    6.90    3.70
  -5  27   2    4.10    3.00
  -5  27   2    8.70    2.80
   3 -27  -2    8.10    3.30
  -3 -27   2   11.40    4.20
   3  27  -2    5.90    1.30
   3  27  -2    4.70    3.30
  -3  27   2    6.20    3.50
  -3  27   2   14.10    3.70
   3  27  -2    5.40    3.00
  -1 -27   2   30.30    6.10
   1 -27  -2   38.70    6.00
  -1  27   2   27.80    4.90
  -1  27   2   29.40    5.60
  -1  27   2   38.10    2.70
   1  27  -2   34.80    5.90
   1  27  -2   39.50    5.30
   1 -27   2   14.10    4.40
  -1 -27  -2   11.80    4.30
   1  27   2    5.80    3.10
   1  27   2    8.80    3.90
  -1  27  -2   10.30    3.10
  -1  27  -2    6.80    3.60
  -3 -27  -2   -0.80    2.90
   3 -27   2   -1.80    2.60
  -3  27  -2   -0.20    2.20
   3  27   2   -2.90    2.40
  -3  27  -2   -2.20    2.30
   3  27   2    2.40    2.90
  -5 -27  -2    8.90    4.30
   5  27   2    7.50    3.20
  -5  27  -2    5.80    3.30
  -5  27  -2    6.30    2.90
   5  27   2    4.90    3.70
  -7 -27  -2    6.40    4.20
  -7  27  -2    1.40    2.40
   7  27   2    1.50    3.30
  -7  27  -2    1.30    2.30
  -7  27  -2    2.50    3.10
   7  27   2   10.40    4.20
  -9 -27  -2    3.60    4.10
  -9  27  -2   -0.40    2.70
  -9  27  -2    6.80    2.90
   9  27   2   -2.20    3.80
  -9  27  -2   -0.40    3.30
   9  27   2   -0.50    2.90
 -11 -27  -2   39.50    7.60
  11  27   2   50.39    6.50
  11  27   2   37.60    7.20
 -11  27  -2   48.10    6.90
 -11  27  -2   44.90    8.30
 -11  27  -2   42.20    6.50
 -11  27  -2   43.90    5.60
 -13  27  -2    4.40    3.70
  13  27   2    5.70    5.10
 -13  27  -2    0.50    3.80
  13  27   2   14.20    4.40
 -14 -28   2    4.60    5.50
  14  28  -2    9.40    4.20
 -14  28   2    6.90    4.60
  14  28  -2    7.30    4.90
 -14  28   2    5.90    5.60
 -14  28   2   14.00    3.30
 -14  28   2   -0.40    4.30
 -12 -28   2   15.60    5.30
  12  28  -2   13.30    4.70
 -12  28   2   13.40    4.00
  12  28  -2   11.10    4.50
 -12  28   2   15.20    4.60
 -12  28   2   16.50    3.80
 -12  28   2   15.30    5.90
 -10 -28   2    0.10    3.30
 -10  28   2    4.40    3.10
  10  28  -2    8.40    4.40
 -10  28   2   -3.90    2.90
 -10  28   2   -2.30    2.80
 -10  28   2   -1.50    2.60
  10  28  -2    1.40    2.90
  -8 -28   2   31.00    6.10
  -8  28   2   35.30    7.00
  -8  28   2   29.60    4.90
   8  28  -2   25.80    5.40
   8  28  -2   25.60    4.90
  -8  28   2   26.30    4.50
  -8  28   2   36.30    6.70
  -6 -28   2    4.00    3.80
   6  28  -2    7.50    4.00
  -6  28   2    3.90    3.10
  -6  28   2    6.60    2.70
   6  28  -2    1.80    2.80
   4 -28  -2   71.49    7.10
  -4 -28   2   66.99    7.80
   4  28  -2   61.59    6.80
  -4  28   2   63.69    4.80
   4  28  -2   60.09    5.80
  -4  28   2   60.69    6.10
  -4  28   2   59.89    6.70
  -2 -28   2    3.10    3.40
   2 -28  -2    1.80    3.00
   2  28  -2    3.70    3.20
   2  28  -2    1.40    1.30
  -2  28   2    6.00    1.80
  -2  28   2    6.00    3.50
   2  28  -2    6.90    2.90
  -2  28   2    2.80    2.90
   0 -28   2   30.00    6.00
   0  28   2   24.40    5.50
   0  28  -2   20.60    4.20
   0  28  -2   25.80    5.20
   0  28   2   24.30    4.80
  -2 -28  -2    4.00    3.10
   2 -28   2    0.90    2.80
  -2  28  -2    0.50    2.90
   2  28   2    1.10    2.80
  -2  28  -2    0.60    2.30
   2  28   2   -1.00    2.70
  -4 -28  -2   27.40    5.70
   4  28   2   18.80    4.80
  -4  28  -2   19.80    4.20
   4  28   2   22.40    4.80
  -4  28  -2   19.10    4.50
  -6 -28  -2    2.20    3.80
  -6  28  -2   12.00    4.80
  -6  28  -2   12.60    3.90
   6  28   2    8.80    4.30
   6  28   2    5.40    3.80
  -6  28  -2   11.90    3.50
  -8 -28  -2    2.40    3.70
  -8  28  -2    0.40    3.00
   8  28   2    1.40    3.90
   8  28   2   -1.20    3.20
  -8  28  -2    2.80    3.00
  -8  28  -2    2.20    4.00
 -10 -28  -2   28.30    6.90
 -10  28  -2   26.90    4.50
  10  28   2   27.30    6.00
  10  28   2   17.10    5.90
 -10  28  -2   16.30    3.90
 -10  28  -2   28.40    5.10
 -10  28  -2   36.40    7.20
 -12 -28  -2    1.90    4.80
  12  28   2    0.40    4.50
 -12  28  -2   12.00    3.30
 -12  28  -2   -1.20    3.50
 -13  29   2   20.50    5.20
  13  29  -2   19.00    5.40
 -13  29   2   20.00    4.00
  13  29  -2   12.00    4.30
 -13  29   2    9.70    4.80
 -13  29   2   17.90    5.50
 -11 -29   2   19.40    6.00
 -11  29   2   14.00    4.00
  11  29  -2   13.80    4.50
  11  29  -2   19.50    5.70
 -11  29   2   18.60    5.20
 -11  29   2   28.50    6.10
 -11  29   2   17.60    4.00
  -9 -29   2   23.50    6.10
   9  29  -2   29.00    6.50
   9  29  -2   30.90    5.70
  -9  29   2   25.20    4.30
  -9  29   2   27.00    6.30
  -9  29   2   23.90    5.70
  -9  29   2   25.90    4.60
  -7 -29   2   86.79    8.90
  -7  29   2   80.19    7.90
  -7  29   2   83.39    6.20
   7  29  -2   86.09    8.30
  -7  29   2   84.29    8.20
  -7  29   2   79.49    6.90
   7  29  -2   67.79    6.90
  -5 -29   2   72.59    8.10
  -5  29   2   63.59    6.20
   5  29  -2   62.99    6.30
  -5  29   2   62.39    5.20
  -5  29   2   69.89    7.10
   5  29  -2   57.59    6.90
  -3 -29   2   27.30    5.70
   3 -29  -2   33.00    5.60
   3  29  -2   24.90    5.40
   3  29  -2   31.60    5.10
  -3  29   2   33.10    3.50
  -3  29   2   22.40    4.40
   1 -29  -2   68.49    7.10
  -1 -29   2   76.79    7.90
   1  29  -2   61.49    3.80
   1  29  -2   67.49    6.10
   1  29  -2   65.69    6.90
  -1  29   2   66.39    6.50
  -1 -29  -2   81.79    7.80
   1 -29   2   66.19    7.70
  -1  29  -2   76.69    7.20
   1  29   2   73.19    6.70
   1  29   2   72.39    7.20
  -1  29  -2   66.49    5.80
  -3 -29  -2   59.49    8.40
   3  29   2   48.60    6.20
   3  29   2   46.70    5.90
  -3  29  -2   48.80    5.10
  -3  29  -2   52.49    6.10
  -5 -29  -2    1.70    3.60
   5  29   2   -3.90    3.00
  -5  29  -2    0.90    2.70
  -5  29  -2    4.90    3.40
   5  29   2   -2.10    2.90
  -7 -29  -2   86.49    9.10
  -7  29  -2   75.99    6.20
  -7  29  -2   85.49    7.20
   7  29   2   81.59    7.70
  -7  29  -2   90.49    7.20
  -7  29  -2   93.79    9.50
   7  29   2   93.89    8.90
  -9 -29  -2  127.09   11.00
  -9  29  -2  114.19    8.00
   9  29   2  119.29   10.30
  -9  29  -2  114.69    8.40
  -9  29  -2  119.99    8.70
   9  29   2  129.09    9.60
  -9  29  -2  118.59   11.00
 -11 -29  -2   72.39   11.20
  11  29   2   67.39    8.50
 -11  29  -2   67.59    6.60
 -11  29  -2   69.19    6.20
  11  29   2   71.39    7.80
 -12  30   2   11.10    4.90
 -12  30   2    7.00    4.00
 -12  30   2   11.00    3.90
 -12  30   2   12.20    3.60
  12  30  -2   14.00    8.50
  12  30  -2    8.40    4.80
 -10 -30   2   30.00    6.40
 -10  30   2   44.10    5.20
  10  30  -2   35.10    6.00
 -10  30   2   31.40    6.60
  10  30  -2   39.00    7.20
 -10  30   2   31.80    6.40
 -10  30   2   26.10    5.00
  -8 -30   2   37.10    7.60
  -8  30   2   44.70    7.40
   8  30  -2   48.50    6.90
  -8  30   2   47.00    5.70
   8  30  -2   64.09    8.80
  -8  30   2   42.50    7.50
  -6 -30   2  114.99   10.80
  -6  30   2  130.99    7.60
  -6  30   2  128.39   10.00
   6  30  -2  127.99   10.20
   6  30  -2  112.19    8.30
  -6  30   2  116.19    8.50
  -4 -30   2    1.50    3.30
   4 -30  -2   -0.20    2.50
   4  30  -2    2.00    3.20
   4  30  -2   -1.50    2.60
  -4  30   2    2.80    2.10
  -4  30   2   -1.30    2.70
  -4  30   2   -0.50    2.90
   2 -30  -2  108.39    8.90
  -2 -30   2   82.09    8.90
  -2  30   2  112.59    9.00
   2  30  -2   88.79    7.10
   2  30  -2   86.39    8.10
  -2  30   2  108.29    8.00
   0 -30  -2  123.79    9.80
   0 -30   2  123.79   10.50
   0  30   2  115.39    9.40
   0  30  -2  117.09    6.10
   0  30   2  128.79    8.90
   0  30  -2  127.59    8.20
   0  30  -2  124.99    9.50
  -2 -30  -2   39.00    6.90
   2 -30   2   42.40    7.30
  -2  30  -2   36.90    5.50
   2  30   2   44.70    5.80
  -2  30  -2   34.90    3.60
   2  30   2   36.10    6.40
  -2  30  -2   44.40    6.50
  -4 -30  -2   19.20    5.80
  -4  30  -2   19.20    3.70
   4  30   2   19.10    5.00
  -4  30  -2   22.00    4.40
   4  30   2   23.70    5.00
  -4  30  -2   20.20    4.60
  -6 -30  -2   71.79    8.30
  -6  30  -2   82.19    9.20
  -6  30  -2   66.39    5.60
   6  30   2   68.79    7.20
   6  30   2   59.69    7.70
  -6  30  -2   76.79    7.20
  -6  30  -2   72.99    6.50
  -8 -30  -2  104.89   10.60
  -8  30  -2  111.59    8.10
  -8  30  -2  117.99    8.70
  -8  30  -2  110.69   10.90
   8  30   2  109.99    9.90
   8  30   2  113.29   11.30
  -8  30  -2  103.69    7.50
 -10 -30  -2   68.59   11.60
 -10  30  -2   76.89    6.80
  10  30   2   90.39    9.30
  10  30   2  100.59    8.60
 -10  30  -2  111.09   17.50
 -10  30  -2   72.39    6.60
[truncated: 1,338,358 more chars]
